# Supplementary material for: Perceptions of the adult US population regarding the novel coronavirus outbreak
Source: PLoS One. 2020 Apr 17;15(4):e0231808. doi: 10.1371/journal.pone.0231808 (PMC7164638; doi:10.1371/journal.pone.0231808)
Supplement: S1 Data — (XLSX) [file pone.0231808.s002.xlsx]

## Sheet: Sheet1
Question Number	Name	Value	Value Label	Question
q1	Consent
q2	gender			What is your gender identity?
		1	Male
		2	Female
		3	Other
q3	age			What is your age?
		1	18 - 25
		2	26 - 35
		3	36 - 45
		4	46 - 55
		5	55+
q4	race			What is your racial identity?
		1	black
		2	AI or AN
		3	Asian
		4	NH or PI
		5	White
q5	ethnicity			What is your ethnicity?
		1	Hispanic
		2	Non-hispanic
q6	education			What is your level of education?
		1	No high school
		2	high school
		3	some college
		4	college
		5	graduate/professional
q9	outbreak_aware			Are you aware of the novel coronavirus outbreak?
		1	yes
		2	no
		3	don't know
q10	prompt explaining outbreak			There is an outbreak of respiratory illness caused by a novel (new) coronavirus first identified in Wuhan, Hubei Province, China. There have been thousands of confirmed cases in China. Additional cases have been identified in other international locations, including the United States.
q11	learn			How did you learn about the novel coronavirus outbreak?
		1	Media
		2	Social Media
		3	Health Officials
		4	Friends/Family/Neighbors
		5	Don't know
q12	knowledge			How would you rate your knowledge level about the novel coronavirus outbreak?
		1	Very poor
		2	poor
		3	Average
		4	Good
		5	Very good
		6	Don't know
q13	definition			Which of the following is correct about the definition of novel coronavirus?
		1	correct- caused by viral infection
		2	incorrect-not contagious
		3	incorrect- no death
		4	incorrect - don't know
q14	transmission			Which of the following is correct about the transmission route for the novel coronavirus?
		1	correct- coughing and sneezing
		2	incorrect - not close contact
		3	incorrect - don't know
q15	contact			Which of the follow is correct about "close contact" for the novel coronavirus?
		1	correct-direct contact
		2	incorrect - excludes relatives/HCW
		3	incorrect - don't know
q16	treatment			Which one is correct about reatment or vaccine for the novel coronavirus?
		1	incorrect - curative treatment
		2	correct - no treatment or vaccine
		3	incorrect - no treatment but vaccine
		4	incorrect - don't know
q17	effective at preveting infection			Which of the follow are effective preventative measures for yourself and/or others against the novel coronavirus?
q17_1	prevent_handwashing			handwashing
		1	yes
		2	no
		3	don't know
q17_2	prevent_touch			avoiding touching your eyes, nose, and mouth with unwashed hands
		1	yes
		2	no
		3	don't know
q17_3	prevent_algae			Use algae
		1	yes
		2	no
		3	don't know
q17_4	prevent_exercise			Regular exercise
		1	yes
		2	no
		3	don't know
q17_5	prevent_disinfectant			Use of disinfectants
		1	yes
		2	no
		3	don't know
q17_6	prevent_home			stayed home when you are sick
		1	yes
		2	no
		3	don't know
q17_7	prevent_herbal			Herbal supplements
		1	yes
		2	no
		3	don't know
q17_8	prevent_cough			covering your cough
		1	yes
		2	no
		3	don't know
q17_9	prevent_diet			a balanced diet
		1	yes
		2	no
		3	don't know
q17_10	prevent_mail			use caution when opening mail
		1	yes
		2	no
		3	don't know
q17_11	prevent_contact			avoid close contact with someone who is sick
		1	yes
		2	no
		3	don't know
q17_12	prevent_meat			avoid eating meat
		1	yes
		2	no
		3	don't know
q17_13	prevent_mask			wear a face mask
		1	yes
		2	no
		3	don't know
q17_14	prevent_none			none of the above
		1	yes
		2	no
		3	don't know
q18	risk perception
q18_1	risk_health			My health will be severly damaged if I contract novel coronavirus
		1	Strongly disagree
		2	Disagree
		3	Neutral
		4	Agree
		5	Strongly agree
		6	don't know
q18_2	risk_flu			I think novel coronavrius is more severe than flu.
		1	Strongly disagree
		2	Disagree
		3	Neutral
		4	Agree
		5	Strongly agree
		6	don't know
q18_3	risk_hospital			Even if I fall ill with another disease, I will not go to the hospital because I will get novel coronavirus.
		1	Strongly disagree
		2	Disagree
		3	Neutral
		4	Agree
		5	Strongly agree
		6	don't know
q18_4	risk_community			Novel coronavirus will inflict serious damage on my community.
		1	Strongly disagree
		2	Disagree
		3	Neutral
		4	Agree
		5	Strongly agree
		6	don't know
q18_5	risk_spread			Novel coronavirus will spread widely in the United States
		1	Strongly disagree
		2	Disagree
		3	Neutral
		4	Agree
		5	Strongly agree
		6	don't know
q18_6	risk_infection_others			I am more likely to get the novel coronavirus than other people.
		1	Strongly disagree
		2	Disagree
		3	Neutral
		4	Agree
		5	Strongly agree
		6	don't know
q18_7	risk_protect			I believe I can protect myself against the novel coronavirus
		1	Strongly disagree
		2	Disagree
		3	Neutral
		4	Agree
		5	Strongly agree
		6	don't know
q18_8	risk_protect_others			I believe I can protect myself against the novel coronavirus better than other people
		1	Strongly disagree
		2	Disagree
		3	Neutral
		4	Agree
		5	Strongly agree
		6	don't know
q19	measures_taken			What are some of the measures you have taken to prevent infection from the novel coronavrius?
		1	avoided travel
		2	washed hands
		15	used algae
		3	used disinfectants
		4	avoided touching eyes/nose/mouth
		5	stayed home
		6	covered cough
		7	avoided close contact
		8	herbal supplement
		9	exercised
		10	balanced diet
		12	avoided eating outside the home
		11	sleep
		17	avoided eating meat
		18	face mask
		16	mail
		14	none of the above
q20	flu_6			Have you been vaccinated against the flu virus in the last 6 months?
		1	yes
		2	no
		3	don't know
q21	flu_4			Do you plan to get the flu shot in the next 4 months?
		1	yes
		2	no
		3	don't know
q22	reliability of media			For the following sources of information in the United States, please rate how reliable you feel they are with respect to the novel coronavirus
q22_1	media_tv
		1	very little
		2	little
		3	some
		4	much
		5	very much
		6	Don't know
q22_2	media_print
		1	very little
		2	little
		3	some
		4	much
		5	very much
		6	Don't know
q22_3	media_web
		1	very little
		2	little
		3	some
		4	much
		5	very much
		6	Don't know
q22_4	media_social
		1	very little
		2	little
		3	some
		4	much
		5	very much
		6	Don't know
q22_5	media_friends
		1	very little
		2	little
		3	some
		4	much
		5	very much
		6	Don't know
q22_6	media_healthcare_professionals
		1	very little
		2	little
		3	some
		4	much
		5	very much
		6	Don't know
q22_7	media_health_officials
		1	very little
		2	little
		3	some
		4	much
		5	very much
		6	Don't know
q24	confidence in orgs			How much confidence do you have in each of these organizations?
q24_1	confidence_doc
		1	very little
		2	little
		3	some
		4	much
		5	very much
		6	Don't know
q24_2	confidence_local_health
		1	very little
		2	little
		3	some
		4	much
		5	very much
		6	Don't know
q24_3	confidence_state_health
		1	very little
		2	little
		3	some
		4	much
		5	very much
		6	Don't know
q24_4	confidence_CDC
		1	very little
		2	little
		3	some
		4	much
		5	very much
		6	Don't know
q24_5	confidence_FDA
		1	very little
		2	little
		3	some
		4	much
		5	very much
		6	Don't know
q24_6	confidence_white_house
		1	very little
		2	little
		3	some
		4	much
		5	very much
		6	Don't know
q24_7	confidence_DHHS
		1	very little
		2	little
		3	some
		4	much
		5	very much
		6	Don't know
q24_8	confidence_NIH
		1	very little
		2	little
		3	some
		4	much
		5	very much
		6	Don't know
q24_9	confidence_prof_org
		1	very little
		2	little
		3	some
		4	much
		5	very much
		6	Don't know
q25	confidence_rank			Please rank each of these organizations in order of your confidence in them.
		1	Your own doctor
		2	Local/county health department
		3	state health department
		4	CDC
		5	FDA
		6	White House
		7	DHHS
		8	NIH
		9	Professional Orgs
q27	outrage
q27_1	outrage_concern
		1	Strongly disagree
		2	Disagree
		3	Neutral
		4	Agree
		5	Strongly agree
q27_2	outrage_exaggerate
		1	Strongly disagree
		2	Disagree
		3	Neutral
		4	Agree
		5	Strongly agree
q27_3	outrage_healthofficials
		1	Strongly disagree
		2	Disagree
		3	Neutral
		4	Agree
		5	Strongly agree
q27_4	outrage_congress
		1	Strongly disagree
		2	Disagree
		3	Neutral
		4	Agree
		5	Strongly agree
q27_5	outrage_president
		1	Strongly disagree
		2	Disagree
		3	Neutral
		4	Agree
		5	Strongly agree
q27_6	outrage_larger
		1	Strongly disagree
		2	Disagree
		3	Neutral
		4	Agree
		5	Strongly agree
q27_7	outrage_ban
		1	Strongly disagree
		2	Disagree
		3	Neutral
		4	Agree
		5	Strongly agree
q27_8	outrage_quarantine
		1	Strongly disagree
		2	Disagree
		3	Neutral
		4	Agree
		5	Strongly agree
q27_9	outrage_discriminate
		1	Strongly disagree
		2	Disagree
		3	Neutral
		4	Agree
		5	Strongly agree
q28	outrage_incharge			From your perspectice, rank in order of who you think should be in charge of America's outbreak response?
		1	President
		2	Secretary of HHS
		3	Director of NIH
		4	Direct of CDC
		5	State Department of Heath
		6	Local Health departments
		7	Congress
		8	Don't know
