# Supplementary material for: Perceptions of the adult US population regarding the novel coronavirus outbreak
Source: PLoS One. 2020 Apr 17;15(4):e0231808. doi: 10.1371/journal.pone.0231808 (PMC7164638; doi:10.1371/journal.pone.0231808)
Supplement: S2 Data — (XLS) [file pone.0231808.s003.xls]

## Sheet: Sheet1
ID	gender	age	race	ethnicity	education	outbreak_aware	learn	knowledge	definition	transmission	contact	treatment	prevent_handwashing	prevent_touch	prevent_algae	prevent_exercise	prevent_disinfectant	prevent_home	prevent_herbal	prevent_cough	prevent_diet	prevent_mail	prevent_contact	prevent_meat	prevent_mask	prevent_none	risk_health	risk_flu	risk_hospital	risk_community	risk_spread	risk_infection_others	risk_protect	risk_protect_others	measures_taken1	measures_taken2	measures_taken3	measures_taken4	measures_taken5	measures_taken6	measures_taken7	measures_taken8	measures_taken9	measures_taken10	measures_taken11	measures_taken12	measures_taken13	measures_taken14	measures_taken15
1	1	1	1	1	1	1	1	1	1	1	1	1	1	1	1	1	1	1	1	1	1	1	1	1	1	1	1	1	1	1	1	1	1	1	1	2
2	2	2	5	2	2	1	2	5	1	1	1	3	1	1	2		1	1	2	1	2	2	1	2	1	3	4	6	2	4	2	2	4	4	3	6
3	1	2	5	1	4	1	2	4	1	1	1	2	1	1	3		1	1	3	1	3	3	1	1	1	2	3	4	1	3	3	3	5	4	2	3	4	17
4	1	2	5	2	2	1	1	3	1	1	1	2	1	1	3		1	1	3	1	3	1	1	1	1	2	4	5	2	6	6	2	6	6	1	3	5	7
5	1	5	5	2	5	1	1	5	1	1	1	2	1	1	2		1	1	2	1	2	2	1	2	1	2	3	2	3	3	3	2	3	2	1	2	4	5	6	7
6	2	5	5	2	2	1	1	4	1	1	1	2	1	1	2		1	1	2	1	1	2	1	2	2	2	5	5	2	4	4	2	4	3	1	2	3	4	5	6	8	10
7	2	3	5	2	4	1	2	2	1	1	1	4	1	1	3		1	1	1	1	3	3	1	3	3	3	4	4	1	4	4	3	4	3	1	2	3	4	5	6	7	8	9	10	11
8	1	2	5	2	4	1	2	5	3	1	3	4	1	2	2	1	2	2	1	2	2	1	2	1	2	3	5	4	4	4	5	5	5	5	1	5
9	2	2	5	2	4	1	2	5	1	1	1	1	1	1	2		1	1	1	1	1	1	1	2	1	3	3	4	3	3	3	4	4	3	2	6	10	11
10	1	2	1	2	4	1	1	5	1	1	1	2	1	1	2		1	1	2	1	1	2	1	2	1	2	5	4	1	5	1	1	4	5	1	2	3	4	5	6	11
11	1	2	5	1	4	1	1	5	1	1	1	2	1	1	2		1	1	1	1	1	2	1	2	1	3	5	5	2	5	5	2	3	4	2	10	12
12	1	3	5	2	5	1	1	3	1	1	1	2	1	1	3		1	1	3	1	2	2	1	2	1	3	4	4	1	1	2	1	3	3	14
13	2	3	3	2	4	1	1	3	1	1	1	2	1	1	2		2	1	2	1	2	2	1	1	1	3	5	5	1	5	3	1	2	2	1	2	4	5	6	12	17
14	2	2	5	2	2	1	2	4	1	3	3	2	1	1	3		1	1	3	1	3	3	1	3	1	2	5	5	1	6	2	1	5	3	1
15	2	4	5	2	3	1	1	2	3	1	1	1	1	1	2		1	1	1	1	2	2	1	2	2	2	3	4	2	4	2	1	5	5	1	2	3	4	5	6	7	11
16	2	2	5	2	4	1	1	5	1	1	1	2	1	1	3		1	1	3	1	3	1	1	3	1	3	5	2	1	3	3	4	4	3	1	2	3	4	5	6	7	9	10	12	11	17		16
17	1	3	5	2	5	1	1	5	1	1	1	1	1	1	2	1	2	1	2	1	1	2	1	2	1	2	2	4	2	2	2	1	4	3	1	2	4	6	7	9	10	11
18	1	5	5	2	4	1	1	5	1	1	1	2	1	1	3		1	1	3	1	1	3	1	3	2	3	4	4	3	3	3	2	3	3	1	3	11
19	2	1	5	2	2	1	1	4	1	1	1	4	1	1	2	1	1	1	1	1	1	2	1	2	1	3	2	2	2	2	2	2	2	2	2	3	5	6
20	2	3	5	1	4	1	2	4	1	1	1	2	1	1	2		1	1	2	1	2	2	1	2	1	3	5	5	1	3	4	2	4	3	1	3	4	5	6	7	11
21	2	4	5	2	3	1	1	4	1	1	1	2	1	1	2		1	1	3	1	3	2	1	2	2	3	3	2	1	6	3	1	4	3	2	3	4	7	9	11
22	2	5	5	2	3	1	1	3	1	1	1	2	1	1	2		1	1	3	1	1	3	1	2	3	2	3	3	2	3	3	1	5	3	1	2	3	4	5	6	7	10	11
23	1	2	5	1	4	1	1	2	1	1	3	4	1	1	2	1	1	1	2	1	2	2	1	2	1	3	1	4	5	2	2	2	5	5	1	2	3	4	6
24	1	5	3	2	5	1	1	5	1	1	1	2	1	1	2		1	1	2	1	2	2	1	2	1	3	4	4	1	3	2	1	3	4	1	2	3	4	5	6	7
25	1	5	3	2	4	1	1	3	1	1	1	2	1	1	3		1	1	3	1	3	3	1	3	1	2	5	5	1	5	5	2	4	3	1	2	5	6	7	9	10
26	2	2	5	1	4	1	2	4	1	1	1	4	1	1	3		1	1	3	1	2	1	1	1	1	3	5	3	1	4	4	1	5	3	1	2	3	4	7
27	2	2	5	1	4	1	1	4	1	1	1	2	1	1	2		1	1	2	1	2	2	1	2	1	3	5	5	2	3	3	1	4	3	1	2	3	4	6	7
28	2	1	5	2	4	1	2	4	1	1	1	2	1	1	3	1	1	1	2	1	1	2	1	3	3	3	4	4	1	3	3	1	6	4	1	2	4	5	6	7	10
29	2	4	5	2	4	1	1	4	1	1	1	2	1	1	2		1	1	3	1	3	2	2	2	1	2	4	4	2	3	4	1	4	3	1	2	3	4	5	6	7	10	12	11
30	2	2	5	2	3	2	5	6	4	1	1	1	1	1	3		1	1	3	1	2	2	1	3	1	3	4	4	2	4	2	2	4	4	1	2	3	5	6	7	9	10
31	2	2	5	2	4	1	2	4	1	1	1	3	1	1	2		1	1	1	1	1	2	1	2	1	2	4	4	1	1	1	1	4	2	1	2	3	4	5	6	7	8	10	12	11
32	1	1	1	2	3	1	2	3	2	2	2	2	1	1	1	1	1	1	1	1	1	2	2	1	1	3	5	4	4	5	6	5	5	4	2	4	11
33	2	3	5	2	4	1	1	2	4	1	1	4	1	1	2	1	3	1	2	1	3	3	1	3	1	3	4	5	2	3	6	1	4	3	2	4	5	6	7	11
34	1	5	5	2	3	1	1	5	1	1	1	2	1	1	2		1	1	2	1	2	2	1	2	1	2	6	2	1	6	2	1	5	3	2	4	6	7
35	2	1	5	2	3	1	1	3	1	2	1	2	1	1	2	1	1	1	1	1	1	1	1	1	1	3	5	5	5	5	5	5	5	5	14
36	1	3	1	2	4	1	3	5	1	1	1	2	1	1	1	1	1	1	1	1	1	1	1	1	1	2	4	3	2	1	2	3	4	5	1	2	3	7	9
37	1	4	5	2	4	1	1	2	1	1	1	2	1	1	2		2	1	2	1	2	2	1	2	1	3	5	5	1	5	3	6	3	3	1
38	2	2	5	2	4	1	1	4	1	2	1	4	1	1	2		1	1	2	1	2	2	1	2	1	2	4	3	2	3	2	2	5	4	1	2	5	6	7
39	2	5	5	2	3	1	1	3	1	1	1	4	1	1	2		1	1	3	1	1	2	1	2	1	2	5	5	1	5	5	1	4	3	1	2	3	4	5	6	7	10	12	11
40	2	2	5	2	2	1	1	3	1	1	1	2	1	1	3		1	1	2	1	2	2	1	2	1	3	4	2	1	2	2	1	4	4	1	2	3	4	5	6	7	10
41	1	2	5	2	3	1	1	3	1	1	1	2	3	3	3		3	2	2	2	2	3	1	2	2	3	4	5	2	3	3	1	3	3	1
42	1	5	5	2	4	1	1	2	2	1	1	2	1	1	3	1	1	1	3	1	1	2	1	2	1	2	4	5	2	4	2	2	5	5	1	2	3	5	6	7	9	10	12	11
43	2	5	5	2	4	1	1	3	1	1	1	4	1	1	3		1	1	3	1	1	3	1	2	1	2	5	4	6	4	6	2	4	3	2	4	5	7	9	10
44	2	2	1	2	2	2	1	4	1	1	1	1	1	1	2		1	1	2	1	2	2	1	2	1	3	5	4	1	5	3	1	5	5	1	2	3	4	5	6	7	12
45	1	5	5	2	3	1	1	2	1	3	1	2	1	1	3		1	1	3	1	3	3	1	3	1	3	5	5	1	5	5	1	1	1	1	2	3	4	5	6	7	8	9	10	12	11
46	2	5	5	2	4	1	1	4	1	1	1	4	1	1	2		1	1	2	1	2	2	1	2	3	3	3	5	2	2	2	1	4	3	1	2	6	7
47	1	5	5	2	4	1	1	4	1	1	1	2	1	1	2		1	1	2	1	2	2	1	2	1	3	4	6	2	3	3	4	3	3	2
48	2	4	3	2	4	1	2	4	1	1	1	4	1	1	3		1	1	2	1	2	3	1	2	1	3	5	5	1	4	3	1	3	3	1	2	3	4	6	7	12
49	1	1	5	2	4	1	1	4	1	1	1	2	1	1	2		1	1	2	1	2	2	1	2	1	3	4	4	3	4	3	2	4	4	1	2	3	4	6	7
50	2	3	5	1	4	1	2	3	1	1	3	2	1	1	3	1	1	1	2	1	1	2	1	1	1	3	5	5	5	5	5	1	5	4	1	2	3	4	5	6	7	9	10	12	11	17
51	2	5	5	2	2	1	1	4	2	1	1	2	1	1	1	1	1	1	2	1	2	2	1	2	1	3	5	5	5	3	2	1	5	4	1	2	3	5	6
52	1	2	5	1	2	1	1	3	1	1	1	1	1	1	2	1	1	1	2	1	1	1	1	2	1	3	4	4	2	3	3	2	5	3	1	2	3	4	6	7	9	10	11
53	1	5	5	2	3	1	1	3	1	2	1	4	1	1	3	1	1	1	1	1	1	1	1	3	1	3	5	5	5	5	2	2	4	4	1	2	15	3	4	5	6	7	8	9	10	12	11		16
54	1	5	1	2	4	1	1	4	1	2	1	3	1	1	3		1	1	3	1	3	2	1	2	1	3	4	5	1	5	2	5	2	2	1	2	3	4	5	6	7
55	1	2	5	2	3	1	2	3	1	1	1	4	3	1	3		3	1	3	1	3	1	1	3	1	3	2	2	2	2	2	1	3	3	1	2	4	5	6	7	9	11
56	2	5	5	2	3	1	1	4	1	1	1	2	1	1	3		1	1	1	1	3	1	1	3	1	2	5	4	3	4	4	3	3	3	1	2	3	4	5	6	7
57	1	3	5	2	4	1	1	4	1	1	1	2	1	1	3	1	1	1	3	1	3	1	1	2	1	3	4	4	1	2	2	1	4	3	1	2	3	6
58	1	3	5	2	5	1	1	4	1	1	1	4	1	1	2		1	1	2	1	1	1	1	2	2	3	4	4	2	3	2	2	5	5	1	2	3	4	5	6	7	10	11	16
59	2	3	3	2	4	1	1	2	4	3	3	3	1	1	3		3	1	3	1	1	3	1	3	3	2	4	4	1	3	4	2	4	3	1	2	5	6	7	9	10
60	1	2	5	2	2	1	1	5	1	1	1	3	1	1	1	1	1	1	1	1	1	1	1	1	1	3	5	3	5	5	4	5	5	5	1	15	5	9
61	2	5	5	2	2	1	1	3	1	2	1	1	1	1	2	1	1	1	2	1	1	1	1	1	2	3	4	4	4	4	4	2	4	3	2	3	6	7	9	10
62	1	4	5	2	4	1	1	2	4	3	3	4	3	3	3		3	3	3	3	3	3	3	3	3	3	5	5	1	6	6	6	6	6	14
63	2	5	5	2	4	1	1	3	1	1	1	2	1	1	2		1	1	2	1	2	2	1	2	1	3	3	6	1	2	6	6	6	2	14
64	2	5	5	2	2	1	1	3	1	1	1	2	1	1	2		1	1	2	1	2	2	1	2	2	3	4	5	2	3	4	2	2	3	1	2	3	4	5	6	7	9	10	11
65	1	4	1	2	5	1	1	4	1	1	1	3	1	1	1	1	1	1	1	1	1	1	1	1	1	3	5	5	1	4	4	1	5	5	1	2	3	5	7	9	10	12	17
66	2	5	1	2	3	1	1	2	1	3	3	4	1	3	3		1	1	3	1	3	3	1	3	1	2	4	6	2	6	6	1	6	6	1	2	5
67	2	5	5	2	5	1	1	4	1	2	1	2	1	1	2		1	1	1	1	1	1	1	2	1	3	3	5	1	4	1	1	4	4	1	2	3	7	10	11
68	2	3	5	2	2	1	1	5	1	1	1	2	3	3	3		3	1	2	3	2	2	1	2	3	3	5	5	1	5	6	1	1	1	1	2
69	1	5	2	2	3	1	1	3	1	1	1	2	1	1	3		1	1	3	1	1	2	1	2	1	3	4	3	2	6	6	6	3	3	1	2	3	4	5	6	7
70	1	2	1	2	2	1	1	5	1	1	1	3	1	1	1	1	1	1	2	1	1	2	1	2	2	3	5	5	4	4	4	3	5	5	1	2	15	3	5	6	7	10	16
71	2	5	5	2	3	1	1	3	1	1	1	2	1	1	3		1	1	3	1	3	3	1	2	1	2	5	5	3	6	6	4	4	3	1	2	4	5	6	7
72	2	5	1	2	4	1	1	4	1	1	1	2	1	1	2		1	1	2	3	2	2	1	2	3	2	4	4	1	3	3	6	3	6	1	2	3	4	5	6	7	12
73	2	3	5	1	5	1	1	3	1	1	1	2	1	1	2		1	1	3	1	2	2	1	2	1	3	4	5	1	5	3	5	5	5	1	2	3	4	5	6	7
74	1	3	5	2	4	1	1	5	1	1	1	2	1	1	3	1	1	1	1	1	1	3	1	3	1	2	5	4	5	5	4	4	5	5	1	2	3	5	6
75	2	3	2	2	4	1	2	3	3	1	3	4	1	1	2		1	1	3	1	3	3	1	2	1	2	4	4	1	4	4	2	4	4	1	2	3	4	5	6	7
76	2	1	5	2	3	1	2	3	1	1	1	2	1	1	2		1	1	2	1	2	2	1	2	1	2	2	1	1	1	1	1	4	4	1	2	3	4	5	6	7
77	2	4	5	2	2	1	1	2	4	1	3	4	1	1	2	1	1	1	2	1	1	2	1	2	2	3	5	5	1	3	2	1	2	3	1	2	3	4	5	6	7	12
78	1	4	3	2	5	1	1	4	1	1	1	2	1	1	2	1	1	1	2	1	1	2	1	2	2	2	3	5	2	3	4	2	3	3	1	2	4	9	10	11
79	1	3	5	2	4	1	1	4	1	1	1	1	1	1	3		1	1	2	1	2	3	1	2	1	3	4	4	2	4	4	2	4	2	1
80	2	5	5	2	3	1	4	3	1	1	1	2	1	1	3		1	1	3	1	2	2	1	2	1	3	5	5	2	5	4	2	4	2	1	2	3	4	5	6	7	8	12	11		16
81	1	3	5	2	5	1	1	4	1	1	1	2	1	1	3		1	1	2	1	3	3	1	3	1	2	3	5	1	4	3	2	2	3	1	2	3	4	5	9	11
82	1	3	5	1	4	1	1	4	1	1	1	2	1	1	3		1	1	3	1	3	3	1	2	1	2	3	3	1	3	4	3	4	3	1	2	3	4	6	7	9
83	1	3	5	2	4	1	1	4	1	1	1	3	1	1	2		1	1	2	1	2	3	1	3	1	3	5	4	2	4	4	3	4	4	1	2	3	4
84	2	2	5	2	2	1	1	3	1	1	1	2	1	1	3		1	1	2	1	2	1	1	2	1	3	6	4	2	4	4	2	4	3	1	2	6	7
85	2	3	1	2	4	1	1	3	1	1	1	3	1	1	1	1	1	1	1	1	1	1	1	1	1	2	5	5	1	5	5	3	3	3	1	15	5	8	10	11
86	2	1	5	2	2	1	2	4	1	1	1	2	1	1	3	1	1	1	2	1	1	2	1	2	1	3	4	5	3	4	4	3	4	3	1	2	4	5	6	7	10	11
87	2	2	5	2	3	1	1	1	1	1	1	4	1	1	3		1	1	2	1	2	2	1	2	1	2	5	5	1	3	3	2	4	3	1	2	3	4	6	7
88	2	4	5	2	3	1	1	3	1	1	1	4	1	1	2		3	1	2	1	3	2	1	2	1	3	5	4	2	6	6	2	6	6	14
89	2	3	5	2	4	2	5	2	1	1	1	4	1	1	3		1	3	2	1	2	2	1	2	1	2	5	4	1	3	3	3	3	2	14
90	2	2	5	2	4	1	1	4	1	1	1	2	1	1	2	1	1	1	3	1	1	1	1	2	1	3	4	4	2	4	4	2	4	4	1	2	3	4	5	6	7	10	12	11
91	2	3	5	2	2	1	1	3	1	2	1	2	1	1	2		1	1	2	1	2	2	1	2	1	2	5	5	2	4	4	2	3	2	1	2	5	7
92	1	5	5	2	3	1	1	3	1	1	3	2	1	1	2		1	1	2	1	2	2	1	2	1	3	4	4	2	4	3	2	3	3	1	3	4	5	7
93	2	2	5	2	4	1	4	5	1	1	2	2	1	1	1	1	1	1	1	1	1	1	1	1	1	1	5	5	5	5	4	5	4	5	10	12
94	2	1	5	2	4	1	1	3	1	1	3	2	1	1	3		1	1	3	1	3	3	1	2	3	3	5	5	2	6	2	2	3	2	2	3	4	6	7
95	1	2	5	2	4	1	4	5	2	2	2	1	1	1	2		2	1	1	1	2	2	2	1	1	1	5	5	4	4	5	5	4	4	6	7	9
96	2	5	5	2	2	1	1	5	1	1	1	2	1	1	2		1	1	2	1	2	1	1	2	1	2	5	5	1	5	5	1	4	3	1	2	6
97	1	3	3	2	5	1	1	5	1	1	1	1	1	1	2		1	1	2	2	2	2	1	2	1	2	4	5	4	3	3	4	4	3	1
98	2	4	5	2	4	1	1	5	1	1	1	2	1	1	3		1	1	2	1	1	2	1	2	2	3	5	5	1	5	3	2	5	5	1	2	3	4	7	10	11
99	2	5	5	2	2	1	1	3	1	1	1	1	1	1	3		1	1	3	1	1	3	1	3	1	2	5	5	1	6	6	6	6	6	1	2	3	5	6	7	8	12
100	2	5	5	2	3	1	1	5	1	1	1	2	1	1	3	1	1	1	1	1	1	1	1	3	1	3	6	4	1	3	2	1	6	4	2	6	9	10	11
101	2	2	1	2	4	2	1	4	1	1	1	2	1	1	3	1	1	1	1	1	1	1	1	1	1	3	4	5	1	5	5	2	3	4	2	3	9	10
102	2	3	3	2	4	1	2	4	1	1	1	1	1	1	1	1	1	1	1	1	1	1	1	1	1	2	4	4	4	4	4	4	4	4	1	4
103	1	1	5	2	1	1	4	2	1	1	1	2	1	1	3		3	1	3	1	3	1	1	3	1	2	3	2	3	2	4	2	5	4	1	6
104	1	5	5	2	4	2	1	3	1	1	1	2	1	1	2		1	1	2	1	2	2	1	2	1	2	4	4	2	3	6	4	4	3	1	2	5	6	7
105	1	3	5	2	2	1	1	4	1	1	1	2	1	1	2	1	1	1	1	1	1	1	1	1	1	2	4	3	3	3	3	3	3	3	1	2
106	1	5	5	1	4	1	3	2	1	1	1	3	3	3	2		1	1	2	1	2	3	1	2	1	3	5	5	1	4	4	3	2	1	1	2	5	6	7
107	1	3	1	2	3	1	1	3	1	3	1	2	1	1	2		1	1	3	1	2	3	1	2	1	3	4	4	2	6	4	1	3	2	2	3	4	6
108	1	3	3	1	4	1	1	4	1	1	1	2	1	1	2	1	1	1	1	1	1	2	1	2	1	2	4	5	1	4	4	4	5	4	3	5
109	1	5	5	2	2	1	1	4	1	1	1	2	1	1	2		1	1	3	1	1	3	1	2	1	2	5	5	1	6	6	1	3	3	1	2	3	4	5	6	7	11
110	1	4	5	2	4	1	1	5	1	1	1	2	1	1	2		1	1	2	1	2	2	1	2	1	3	3	5	1	3	4	3	4	3	2	3	4	5	6	7
111	2	5	5	2	4	1	1	3	1	1	1	2	1	1	2		1	1	2	1	2	2	1	2	2	3	2	2	2	2	2	2	4	3	1	2	4	6	7
112	2	4	5	2	4	1	1	4	1	1	1	4	1	1	2	1	1	1	3	1	3	1	1	3	1	3	1	1	3	1	1	2	3	3	1	2	3	4	5	7	12
113	2	5	5	2	3	1	1	3	1	1	1	2	1	1	3		1	1	1	1	1	3	1	2	1	3	5	5	2	4	3	4	4	3	1	2	3	4	5	6	7	10
114	1	3	5	2	4	1	1	3	4	3	3	4	3	1	3		3	1	3	3	3	3	1	3	3	2	5	4	2	3	6	1	4	3	1
115	2	5	5	2	2	1	1	3	1	1	2	2	1	1	2		2	1	2	1	2	1	1	2	1	3	5	4	1	5	4	3	1	1	14
116	2	2	5	2	3	1	4	2	2	1	1	4	1	1	1	1	1	1	1	1	1	1	1	1	1	3	3	3	3	3	3	3	3	3	1	2	15	3	4	5	6	7	8	9	10	12	11	17
117	2	2	5	1	2	1	1	4	1	1	1	1	1	1	2		1	1	2	1	2	2	1	2	1	3	5	2	1	2	2	4	5	2	14
118	2	1	5	2	2	1	1	4	1	1	1	2	1	1	2		1	1	3	1	3	3	1	2	1	3	5	5	2	5	4	3	4	3	1	2	3	4	5	6	11
119	1	5	1	1	2	1	1	4	1	1	1	2	1	1	3		1	1	3	1	1	1	1	2	1	3	5	5	2	4	6	2	4	3	2	3	5	10	16
120	2	2	5	2	5	1	2	3	1	1	1	2	1	1	2	1	1	1	1	1	1	2	1	2	1	2	3	4	2	2	2	2	4	3	1	2	3	4	5	7	9	10	11
121	1	3	5	2	4	1	1	4	1	1	1	2	1	1	3	1	1	1	1	1	1	2	1	2	1	2	5	5	1	4	4	3	4	4	1	2	3	4	5	6	7	9	12	11
122	1	2	1	2	5	1	2	3	1	1	1	2	1	1	3		1	1	3	1	3	2	1	2	1	2	4	4	2	4	3	3	4	3	1	2	3	4	6	7	16
123	2	5	5	2	4	1	1	3	1	3	1	2	1	1	3		1	1	3	1	3	1	1	2	1	3	5	5	6	5	3	3	4	2	2	3	4	5	7	11
124	1	3	5	1	2	1	1	5	1	1	1	2	1	1	2	1	1	1	2	1	1	1	1	2	2	3	4	5	2	3	4	3	5	5	1	2	4	7
125	1	4	5	2	5	1	1	5	1	1	1	2	1	1	2		1	1	3	1	2	1	1	1	1	3	4	5	1	3	2	1	4	3	2	5	7	11
126	2	5	5	2	3	1	1	3	1	1	1	4	1	1	3	1	1	1	3	1	1	2	1	2	1	3	5	5	3	6	4	2	3	4	1	2	3	4	5	6	7	9	10	11
127	2	4	5	2	5	1	1	3	1	1	1	2	1	1	2		1	1	3	1	3	1	1	3	1	3	5	5	3	4	5	4	3	4	2	3	4	5	6	7	10	12		16
128	1	4	5	2	4	1	1	3	1	1	1	2	1	1	3	1	1	1	1	1	1	1	1	2	1	2	6	3	2	6	6	6	4	3	1	2	3	4	5	6	7	9	10	12	11	16
129	1	3	3	2	5	1	1	4	1	1	1	1	1	1	3		1	1	2	1	1	1	1	2	2	3	4	3	2	4	2	2	4	4	1	2	3	6	7	10	16
130	2	5	1	2	3	1	1	3	1	1	1	3	1	1	2		1	1	3	1	1	2	1	2	1	2	2	4	1	4	3	2	5	5	1	2	3	4	5	6	7	8	10	11
131	1	5	5	2	4	1	1	3	1	1	1	2	1	1	2		1	1	2	1	2	2	1	2	1	2	4	2	2	2	2	2	2	2	1	2	5
132	2	1	3	2	3	1	1	3	1	1	1	3	1	1	3		1	1	3	1	1	3	1	3	1	3	5	5	1	4	2	2	4	3	1	2	4	5	6	7
133	2	1	5	2	3	1	2	3	1	1	1	2	1	1	2		1	1	3	1	2	2	1	2	1	3	5	5	2	2	3	2	3	2	1	2	3	6	7	9	10	11
134	1	5	5	2	3	1	1	3	1	1	1	2	1	1	2		1	1	2	1	3	3	1	2	1	3	3	3	2	3	2	2	4	4	1	2	4	5	6	7	11
135	1	1	5	2	4	1	1	4	2	1	1	2	1	1	2		1	1	1	1	1	2	1	2	1	3	3	4	3	4	2	4	5	4	3	5	8	9
136	2	3	5	2	3	1	1	4	1	1	1	2	1	1	2		1	1	3	1	3	3	1	2	1	2	5	5	6	6	6	2	3	2	1	2	3	4	5	6	7	12
137	2	3	5	2	4	1	1	4	1	1	1	4	1	1	2		1	1	2	1	2	3	1	2	1	3	5	5	1	5	6	4	5	4	1	2	3	4	5	6
138	2	3	5	2	4	1	1	4	1	1	1	2	1	1	2		1	1	3	1	3	3	1	3	1	2	4	5	2	6	6	3	4	3	1	2	4	5	6	7
139	1	5	5	2	3	1	1	2	1	1	1	1	1	1	2		2	1	3	1	1	3	1	2	1	2	4	5	2	4	2	5	1	3	1	15	4
140	2	5	5	2	3	2	1	3	1	3	1	2	1	1	2		1	1	2	1	2	2	1	2	1	2	5	5	1	2	2	1	4	3	1	2	5	6	7	11
141	2	4	5	2	4	1	1	5	1	1	1	2	1	1	3		1	1	3	1	3	2	1	2	1	2	5	5	3	4	4	2	5	3	1	2	3	4	5	6	7	8	12
142	2	3	5	2	2	2	3	5	1	1	1	2	1	1	2		1	1	3	1	3	3	1	1	1	2	5	5	2	4	3	2	2	2	1	2	3	4	7	16
143	1	2	5	2	4	1	1	1	4	3	3	2	1	1	3		1	1	3	1	3	3	1	3	1	3	4	2	1	6	1	1	6	6	14
144	2	5	5	2	2	1	1	4	4	3	3	2	1	1	3		1	1	1	1	1	3	1	3	1	2	6	4	2	4	2	4	4	4	1	2	4	5	6	7	8	9	10	12	11
145	1	4	5	2	4	1	1	4	1	1	1	2	1	1	2		1	1	1	1	1	2	1	2	1	3	1	5	1	3	3	1	5	3	1	2	3	4	5	6	7
146	2	2	5	2	2	1	2	4	2	1	1	2	1	1	3		1	1	3	1	3	3	1	3	1	3	5	5	3	3	3	2	4	4	1	2	3	5
147	2	3	5	2	2	1	1	4	1	1	1	2	1	1	2		1	1	2	1	2	2	1	2	1	2	2	2	1	2	2	2	4	2	1	2	4	5	6	7
148	2	5	5	2	2	1	1	3	1	1	1	2	1	1	3		1	1	1	1	3	3	1	2	1	3	3	5	2	5	3	2	3	2	1	2	3	4	5	6	7	8	11
149	1	3	5	2	3	1	1	3	1	1	1	2	1	1	3		1	1	3	1	3	1	1	3	1	3	4	5	1	4	4	1	3	3	1	2	3	4
150	2	2	5	2	4	1	1	3	1	1	1	2	2	1	3		1	1	3	3	3	3	1	3	1	2	5	5	2	2	4	3	5	4	3	4
151	2	1	1	2	3	1	1	3	1	1	1	2	1	1	2		1	1	2	1	2	2	1	2	1	2	5	6	1	6	2	1	4	4	14
152	1	2	5	2	3	1	2	3	1	1	1	2	1	1	2	1	1	1	1	1	1	3	1	3	1	3	4	4	4	3	4	5	4	4	1	2	3	4	5	6	7	8	9	11	17
153	1	3	5	2	3	1	1	3	1	1	1	2	1	1	2		1	1	2	1	2	1	1	2	1	3	4	5	3	3	2	2	4	5	2	4	7
154	2	1	5	2	3	1	1	4	1	1	1	1	1	1	3	1	1	1	3	1	1	1	1	3	1	2	4	4	2	3	3	2	4	3	1	2	3	4	5	6	7	11	16
155	2	1	5	2	3	1	2	4	1	1	1	2	1	1	3	1	1	1	2	1	1	1	1	2	1	2	5	3	3	4	1	2	4	2	1	2	3	4	5	6	7	9	10	12	11	16
156	2	5	5	2	4	1	1	3	1	1	1	3	1	1	2	1	1	1	2	1	1	2	1	2	1	2	4	4	3	4	4	4	4	4	1	2	4	5	6	7	10	11
157	1	2	1	2	2	1	2	3	1	1	1	2	1	1	2	1	1	1	1	1	1	2	1	2	1	3	3	3	2	3	2	2	4	4	1	2
158	1	3	1	1	4	1	2	4	1	1	1	2	2	1	2		1	1	2	1	2	1	1	2	1	2	5	5	1	5	5	1	5	5	1	2	3	4	5	6	7	9	10	12	16
159	1	1	5	2	3	1	1	3	1	1	1	2	1	1	3		1	1	2	1	1	2	1	2	3	2	5	5	2	2	1	1	5	4	1	2	3	4	5	6	7	9	10	11
160	2	5	5	2	4	1	1	3	1	1	1	2	1	1	3		1	1	3	1	1	3	1	3	1	2	4	5	2	5	6	6	6	6	1	2	3	5	6	7	10
161	2	3	5	2	2	1	3	5	1	1	1	2	1	1	2	1	1	1	1	1	1	2	1	2	1	2	5	5	1	1	1	1	5	5	1	2	3	4	5	6	7	8	9	10	12	11
162	2	3	5	2	4	1	1	4	1	1	1	2	1	1	2		1	1	3	1	3	1	1	2	1	3	5	4	2	6	6	2	6	6	1	2	3	4	6	7
163	2	5	5	2	4	1	1	2	1	1	1	4	1	1	3		1	1	3	1	1	3	1	2	1	3	5	5	2	5	3	3	4	3	1	2	6
164	2	2	5	2	2	1	1	3	1	1	1	4	1	1	2		1	1	3	1	1	2	1	3	1	3	5	4	1	4	2	1	4	5	1	2	3	4	5	6	7	10	12	11	16
165	2	3	5	2	4	1	1	3	2	1	1	2	1	1	3		1	1	1	1	1	1	1	1	1	3	3	4	1	2	2	2	3	3	2	3	4	5	6	7	8	9	10	12	11	17
166	2	2	5	2	2	1	1	6	3	1	1	4	1	1	3		1	1	3	1	3	3	1	3	1	3	5	5	3	1	3	3	3	3	1	2	3	4	5	6	7
167	2	2	3	2	5	1	3	4	1	1	2	2	1	1	3	1	1	1	1	1	3	2	1	1	1	2	5	5	2	5	6	1	4	4	1	4	5	6	7
168	2	2	5	1	4	1	1	3	1	1	1	2	1	1	3		1	1	3	1	1	3	1	3	3	3	4	3	2	3	3	2	4	3	2	3	4	6	7
169	2	3	5	2	4	1	1	5	1	1	1	2	1	1	2	1	1	1	1	1	1	2	1	2	1	2	4	4	2	2	4	2	3	2	1	4	6	9
170	1	4	5	2	4	1	1	3	1	3	3	2	1	1	3		1	1	1	1	1	1	1	1	1	3	2	4	2	4	4	2	2	4	2	3	4	5	6	7	8	9	10	12	11	17		16
171	2	3	5	2	2	1	2	3	1	3	1	2	1	1	3		1	1	3	1	3	3	1	2	3	2	4	5	2	4	6	1	4	6	14
172	1	3	5	2	5	1	2	5	1	1	1	3	1	1	2		2	1	1	1	2	2	1	2	1	3	5	4	5	4	4	4	3	4	1
173	2	2	5	2	4	1	2	3	1	1	1	3	1	1	2	1	1	1	2	1	1	1	1	2	1	2	2	3	1	1	2	1	3	3	1	2	5	6	7	10	11
174	2	2	5	2	4	1	4	3	1	1	1	2	1	2	3	1	1	1	3	1	1	2	1	2	2	2	4	4	2	3	4	2	4	4	1	2	3	5	6	7	9	10
175	1	5	5	2	4	1	1	4	1	1	1	1	1	1	2		1	2	2	1	2	2	1	2	1	3	3	3	2	3	2	2	2	2	14
176	1	3	5	2	4	1	1	3	1	1	1	4	1	1	2		1	1	2	1	2	2	1	2	1	3	2	3	2	2	2	2	4	4	1	2	3	5	6	7
177	1	4	5	1	5	1	1	5	1	1	1	3	1	1	3		1	1	3	1	3	3	1	2	2	3	5	5	2	3	3	3	2	2	1	2	7	9	10	11
178	2	4	5	2	3	1	1	2	1	3	3	4	1	1	2		1	1	2	1	2	3	1	1	1	2	4	4	2	4	4	2	4	3	1	2	3	4	5	6	7	9	10	12	11	17		16
179	2	5	5	2	2	2	1	3	1	2	1	2	1	1	2		1	1	3	1	3	2	1	2	3	2	5	4	1	6	2	1	4	3	2	4
180	1	5	5	2	4	1	1	4	1	1	1	2	1	1	2		1	1	2	1	2	1	1	2	1	3	4	3	1	2	3	1	4	3	14
181	2	5	5	2	4	1	1	4	1	1	1	2	1	1	3		1	1	2	1	2	2	1	2	1	2	4	4	3	3	3	2	3	2	1	2	3	4	6	7
182	1	2	1	1	4	1	1	5	1	1	1	2	1	1	2		1	1	2	1	2	2	1	2	1	2	4	5	1	4	2	3	5	4	2	4	6	7	9
183	1	2	1	2	4	1	1	4	1	1	1	4	1	1	3		1	1	3	1	3	3	1	3	1	2	4	5	1	6	2	3	5	3	1	2	3	4	5	6	7	9	10
184	2	5	2	2	4	1	1	3	1	1	1	2	1	1	2		1	1	2	1	1	2	1	2	1	3	5	2	2	3	3	4	4	3	2	3	4	5	6	7	11
185	2	1	5	2	5	1	4	2	1	2	1	4	1	1	2	1	1	1	1	1	1	2	1	2	1	2	4	6	2	4	2	2	4	2	14
186	2	3	5	2	2	1	1	4	1	1	1	2	1	1	2		1	1	2	1	2	1	1	2	1	3	4	4	1	3	6	3	5	3	1	2	3	4	5	6	7	12	11		16
187	2	3	5	2	2	1	1	3	1	1	1	2	1	1	3		1	1	1	1	2	2	1	2	1	3	5	5	1	5	4	1	5	3	1	2	3	4	5	6	7	12	11
188	2	3	5	2	2	1	1	4	1	1	1	2	1	1	2		1	1	2	1	2	3	1	1	1	2	5	5	2	6	2	1	1	4	1	2	3	4	5	6	7
189	1	1	5	1	3	1	2	3	1	1	1	2	1	1	2		1	1	2	1	2	1	1	2	1	3	2	4	3	5	5	4	5	3	1	2	3
190	1	5	5	2	2	1	1	3	1	3	3	4	1	1	3		1	1	3	1	3	1	1	3	1	2	5	5	2	5	5	2	5	5	14
191	2	2	5	2	2	1	4	2	4	1	3	4	1	1	3	1	1	1	3	1	1	1	1	3	1	2	4	4	2	3	4	3	2	3	1	2	5	6	10
192	2	4	5	2	4	1	1	3	1	1	1	2	1	1	3		1	1	3	1	3	3	1	3	1	2	5	5	2	3	3	2	5	4	1	2	3	4	5	6	7	11
193	2	4	5	2	2	1	1	3	1	1	1	2	1	1	2	1	1	1	3	1	1	2	1	2	1	2	5	5	2	5	4	2	4	2	1	2	3	4	5	6	7	9	10	12	11
194	1	1	5	2	3	1	1	1	1	1	1	4	1	1	2	1	1	1	2	1	2	2	1	2	1	2	4	4	1	3	4	2	3	2	1	2	3	4	5	6	7	10	11
195	2	2	5	2	4	1	1	3	1	1	1	2	1	1	2		1	1	3	1	2	2	1	3	1	2	5	5	1	6	6	3	4	6	1	2	4	5	6	7	11
196	2	2	5	2	4	1	1	3	1	3	2	2	1	1	2		1	1	2	1	2	2	1	2	1	2	4	4	1	2	3	2	4	4	2	3	4	6	9	10	11
197	2	3	5	2	4	1	2	3	1	1	3	3	1	1	2		1	1	3	1	3	2	1	2	1	3	4	4	2	6	6	6	6	6	14
198	2	2	3	2	4	1	1	3	1	1	1	4	1	1	3		1	1	2	1	2	3	1	2	3	2	3	4	1	1	1	1	1	3	1	2	4	5	6	7
199	2	4	5	2	3	1	2	3	1	1	1	2	1	1	2		1	1	2	1	1	3	1	2	1	3	4	4	1	2	2	2	2	3	1	2	3	6	7	11
200	1	5	5	2	2	1	2	2	1	1	1	4	1	1	2		3	3	2	1	2	2	1	2	2	3	3	3	2	3	3	3	3	2	5	7	11
201	1	4	5	2	4	1	1	5	1	1	1	3	1	1	2		1	1	2	1	2	2	1	2	1	3	5	5	1	1	2	1	4	3	1	2	3	4	6	7
202	2	5	5	2	3	2	1	2	1	1	1	4	1	1	3	1	1	1	1	1	3	2	1	2	1	2	5	4	1	3	1	6	5	3	1	2	3	4	5	6	7	10
203	1	3	5	2	2	1	1	3	3	1	3	2	1	1	3		1	1	2	1	3	3	1	2	1	2	5	5	1	3	3	2	3	2	1	2	3	4	6	7	12	11		16
204	2	4	5	2	2	1	1	2	1	1	1	4	1	1	3		1	1	3	1	3	3	1	3	1	3	3	4	3	4	4	3	3	3	2	3	4	5	6	7
205	1	2	5	2	3	1	1	5	1	1	1	2	1	1	3		1	1	2	1	3	2	1	2	1	2	5	3	1	5	2	2	3	3	1	2	3	4	6	7	9	10	11
206	2	1	5	2	2	1	1	2	1	1	1	4	1	1	2		1	1	2	1	2	2	1	2	1	2	4	6	1	3	3	2	4	2	1	2	3	4	5	6	7
207	2	1	5	2	3	1	1	4	1	1	1	2	1	1	2		1	1	2	1	2	2	1	2	2	2	5	2	2	4	4	5	3	2	1	2	3	4	5	6	7
208	1	5	5	2	3	1	1	3	1	1	3	1	1	1	3		1	1	2	2	2	2	1	2	3	2	4	4	2	2	6	2	6	4	2	7
209	1	2	5	2	2	1	2	1	4	3	1	4	1	1	3		1	1	3	1	2	2	1	3	1	2	4	6	1	6	1	2	6	1	14
210	1	5	5	2	2	1	1	3	1	1	1	4	1	1	3		1	1	3	1	2	2	1	2	2	3	4	4	1	5	4	6	3	3	1	2	4	6
211	2	3	1	2	5	1	1	3	3	1	1	2	1	1	2		1	1	1	1	2	2	1	2	1	2	5	5	1	5	6	1	4	4	1	2	3	4	5	6	7	8	9	10	11
212	2	5	5	2	4	1	1	3	1	1	1	2	1	1	2		1	1	3	1	1	3	1	2	2	3	5	5	2	3	3	3	3	2	1	2	3	4	5	6	7	10	11
213	1	4	5	2	2	1	1	2	1	1	1	3	1	1	3		1	1	1	1	3	2	1	2	1	3	3	4	2	4	4	3	4	3	1	2	3	5	6	7	11
214	2	3	5	1	3	1	1	3	1	1	1	2	1	1	2		1	1	2	1	1	3	1	2	1	3	5	5	1	3	3	2	3	3	1	2	3	4	6	7	8	9	10	12	11
215	1	1	5	2	2	1	1	3	1	1	1	2	1	1	1	1	1	1	3	1	1	2	1	2	1	2	5	5	1	5	2	2	4	5	1	2	3	4	6	7	9	12	11
216	1	4	5	2	3	1	1	5	1	1	1	2	1	1	2		1	1	2	1	2	2	1	2	3	2	5	2	1	2	2	1	5	4	2	3	4	6	7	10
217	2	4	5	2	3	1	1	5	1	1	1	2	1	1	2		2	1	2	1	2	2	1	2	1	2	4	2	2	4	2	1	4	1	1	2	4	5	6	7
218	1	3	3	2	3	1	1	3	1	1	1	2	1	1	2		1	1	3	1	3	3	1	2	1	3	3	3	2	2	4	2	4	4	1	2	3	4	5	6	7
219	2	1	1	2	3	1	2	1	1	1	1	1	1	1	2	1	1	1	1	1	1	1	1	1	1	1	1	2	3	4	3	4	3	5	2
220	2	2	5	1	5	1	1	2	4	2	3	4	1	1	3		1	1	3	1	1	2	1	3	2	2	3	4	2	4	4	3	4	3	1	2	3	4	6	7
221	1	5	5	2	4	1	1	2	1	1	1	2	1	1	3		1	1	3	1	3	3	1	3	1	2	5	5	2	4	2	2	2	2	1	2	3	4	5	6	7	11
222	2	4	5	1	2	2	1	6	1	1	1	4	1	1	2		2	1	2	1	2	2	1	2	1	2	4	4	2	4	4	2	4	2	1	2	3	4	5	6	7
223	2	4	1	2	2	1	1	3	1	1	1	1	1	1	3		1	1	1	1	3	1	1	2	1	2	4	4	2	4	2	2	4	2	1	2	3	4	7	12	16
224	2	2	5	2	5	1	2	4	1	1	1	1	1	1	3		1	1	3	1	3	3	1	3	1	3	4	5	3	4	4	2	4	4	1	2	7	9	10
225	2	2	5	2	2	1	4	2	1	1	1	2	1	1	2		1	1	2	1	2	2	1	2	1	2	5	5	1	4	2	1	5	4	1	2	3	4	5	6	7
226	2	3	5	2	5	1	3	5	1	2	1	2	1	1	2		1	1	2	1	2	1	1	2	1	3	5	5	2	5	5	2	4	4	1	2	3	4	5	6	7	10	12	11		16
227	1	5	5	2	5	1	1	4	1	1	1	2	1	1	3		1	1	2	1	1	1	1	2	1	3	6	5	1	5	3	6	5	5	1	2	3	4	5	6	7	9	10	11		16
228	1	5	5	2	3	1	1	3	1	1	1	3	1	1	3	1	1	1	2	1	1	2	1	2	1	3	5	5	2	3	2	2	2	2	1	2	3	5	6	7	9	10	12
229	1	4	5	2	2	1	1	5	1	1	1	1	1	1	2		1	1	2	1	2	2	1	2	1	3	3	2	2	2	2	2	3	3	1	2	3	5	7
230	2	2	5	2	3	1	1	3	1	1	1	2	1	1	2	1	1	1	1	1	1	1	1	2	2	3	5	5	2	5	5	2	3	3	1	2	3	4	5	6	7	8	9	10	12	11		16
231	1	2	1	2	4	1	1	5	1	1	1	2	1	1	3		1	1	1	1	2	1	1	2	1	3	5	4	5	5	3	5	5	4	3	5	10	17
232	1	1	5	2	2	1	2	3	4	2	3	2	1	1	3	1	1	1	1	1	1	3	1	1	1	2	4	5	5	4	5	3	5	3	2	3	8	11
233	2	1	5	2	2	1	2	3	1	1	1	3	1	1	1		1	1	1	1	2	2	1	2	1	3	4	4	3	4	4	4	3	3	1	2	3	4	5	6	7	8	11
234	2	1	3	2	3	1	2	3	1	1	1	2	1	1	3	1	1	1	3	1	1	1	1	1	1	2	4	4	3	4	2	2	4	2	1	2	3	4	6	7
235	2	3	2	1	2	1	2	3	1	1	1	3	1	1	3		1	1	1	1	2	2	1	2	1	2	5	4	2	4	4	2	4	3	1	2	6	7
236	2	5	5	2	4	1	1	2	4	1	1	4	1	1	2		1	1	2	1	2	2	1	2	1	3	5	5	2	6	3	6	5	4	14
237	1	5	5	2	3	1	1	3	1	1	1	2	1	1	3		3	1	3	1	2	2	1	2	1	2	6	4	2	2	2	2	4	3	2	4	6
238	2	5	5	2	4	1	2	3	1	1	1	2	1	1	2		1	1	2	1	2	2	1	2	1	3	5	5	3	5	5	5	1	1	1	2	3	4	5	7	10	12	11
239	1	1	5	2	3	1	2	4	1	2	1	2	1	1	2		1	1	2	1	2	2	1	2	2	2	4	5	2	3	3	2	5	3	1	2	3
240	2	5	5	2	4	1	1	2	1	3	3	2	3	1	2		1	1	3	1	2	2	1	2	1	3	5	5	1	2	3	2	1	1	14
241	2	1	5	2	2	1	2	3	1	1	1	2	1	1	2		1	1	3	1	3	3	1	3	1	2	3	3	1	2	3	2	3	3	1	2	3	4	5	6	7	12
242	1	1	5	2	3	1	1	5	1	3	1	2	1	1	1		1	1	2	1	1	2	1	2	1	3	5	4	3	4	4	1	4	4	2	5
243	2	5	5	2	5	1	1	3	1	1	1	2	1	1	2		1	1	3	1	3	3	1	2	3	3	4	4	2	6	6	2	6	6	2	3	4	8	11
244	1	1	5	2	4	1	1	3	1	1	1	1	1	1	2		1	1	2	1	2	2	1	2	1	2	2	2	1	1	1	1	5	5	1	2	5
245	3	3	1	2	3	1	1	4	1	1	1	2	1	1	2		1	1	3	1	3	3	1	2	2	2	3	4	2	3	4	2	5	4	1	2	3	4	5	6	7
246	2	3	5	1	3	1	1	5	3	1	1	3	1	1	2	1	1	1	2	1	2	2	1	2	1	3	5	3	1	4	5	4	4	4	5
247	2	5	5	2	5	1	1	3	1	1	1	4	1	1	3	1	1	1	3	1	1	2	1	2	1	2	4	4	1	6	6	2	2	3	1	2	3	4	5	6	7	9	10
248	2	2	5	2	1	3	5	2	4	3	3	4	3	3	3		3	3	3	3	3	3	3	3	3	3	4	4	5	5	5	5	5	5	14
249	1	3	5	2	3	1	2	3	3	2	1	2	1	1	2		1	1	1	1	2	2	1	2	1	3	4	4	4	1	1	1	3	3	1	2	3	4	5	6	7
250	1	3	5	2	4	2	1	3	1	1	1	4	1	1	2		1	1	2	1	2	2	1	2	1	2	4	4	2	3	3	3	4	4	1	2	3	4	5	7
251	2	2	5	1	3	1	1	2	4	3	3	3	1	1	3		3	3	3	3	3	3	3	3	3	2	4	5	4	5	5	4	5	5	1	2	3	4	6	7	10	12	17
252	1	3	5	1	2	1	1	3	1	1	1	3	1	1	3		1	1	2	1	2	2	1	2	1	3	4	4	4	4	3	2	3	3	1	2	3	4	5	6	7
253	1	4	5	2	3	1	1	4	1	1	1	2	1	1	3		1	1	3	3	3	1	1	3	1	2	4	5	2	3	4	2	3	2	2	7
254	2	1	5	1	4	1	2	2	4	3	1	2	1	1	2		1	1	3	1	1	2	1	2	1	2	3	2	1	3	2	1	4	3	1	2	3	4	5	6	7	8	9	10	11
255	2	4	2	1	2	1	1	4	1	1	1	2	1	1	2		1	1	2	1	2	2	1	2	1	3	5	5	2	5	3	2	4	3	1	2	3	4	5	6
256	1	2	5	2	4	1	2	3	2	1	1	3	1	1	3	1	1	1	1	1	1	3	1	3	1	2	5	5	3	4	3	2	3	3	2	3	5	7	8
257	2	3	1	2	3	1	1	3	1	1	1	2	1	1	2		1	1	2	1	2	2	1	2	2	2	3	4	2	2	2	2	3	3	2	4	6
258	1	2	5	2	3	1	1	3	1	1	1	2	1	1	3		1	1	2	1	3	1	1	2	1	3	5	3	1	6	6	6	5	3	1	2	3	4	5	6	7	11		16
259	2	2	5	1	4	3	4	3	1	1	1	2	1	1	2		1	1	3	1	1	2	1	2	1	3	2	2	2	2	2	2	4	3	2	3	4	5	6	7	11
260	2	5	5	2	4	2	1	2	4	1	1	2	1	1	3		1	1	3	1	3	3	1	3	1	3	5	1	1	1	1	1	3	3	1	2	6
261	2	5	5	2	4	1	1	3	1	3	3	4	1	1	3		1	1	3	1	1	2	1	2	1	2	4	5	2	2	2	2	4	3	1	2	3	4	5	6	7	9	10	11
262	1	5	5	2	5	1	1	2	1	3	3	4	1	1	3		1	1	2	1	2	2	1	2	1	3	4	5	1	2	2	1	3	2	14
263	2	2	5	2	5	1	4	4	1	1	1	2	1	1	2		1	1	2	1	2	2	1	2	1	3	2	2	1	1	1	1	4	2	14
264	1	4	5	2	2	1	1	3	1	1	1	2	1	1	2		1	1	3	1	2	2	1	2	1	2	5	5	1	5	2	2	5	3	1	2	3	4	5	6	7
265	1	2	5	2	2	1	2	5	1	1	1	2	1	1	3		1	1	3	1	1	3	1	2	1	3	5	5	1	5	3	1	5	5	1	2	3	4	5	6	7
266	1	1	5	2	4	1	1	4	1	2	1	2	1	1	2	1	1	1	2	1	1	2	1	2	2	2	3	5	2	3	2	2	4	3	1	2	3	4	5	6	7	9	10	11
267	1	2	5	2	4	1	1	3	1	1	1	2	1	1	2		1	1	2	1	1	1	1	2	1	2	3	2	2	1	1	1	4	2	2	6	7	10
268	1	2	1	2	2	1	1	5	1	1	1	4	1	1	3		1	1	3	1	3	3	1	3	1	2	6	3	6	5	1	6	6	6	1
269	2	2	2	2	3	2	3	3	1	1	1	1	1	1	3		1	1	3	1	3	1	1	3	1	2	4	4	2	6	6	6	4	4	1	2	3	4	5	6	7	11	16
270	2	2	5	2	4	1	1	3	1	1	1	3	1	1	3		1	1	2	1	2	2	1	3	1	2	2	1	1	1	2	1	4	3	14
271	2	3	3	2	5	1	1	4	1	1	1	2	1	1	2		1	1	2	1	3	2	1	2	3	2	5	5	2	4	3	3	4	3	1	2	3	4	5	6	7	9	10	12	11
272	2	2	3	2	1	1	2	3	1	1	1	2	1	1	2		1	1	2	1	2	2	1	2	2	2	5	5	1	5	5	3	1	5	1	2	3	4	5	6	7	12	11		16
273	1	2	3	2	5	1	1	3	1	1	1	2	1	1	2		1	1	3	1	3	3	1	2	1	2	5	5	2	6	6	3	4	3	1	2	6		16
274	1	3	5	1	5	1	1	5	1	1	1	2	1	1	3		1	1	2	3	2	2	1	2	3	3	4	3	1	6	6	1	4	6	1	2	5	7	9	12
275	1	3	5	2	5	1	2	3	1	1	1	1	1	1	3		1	1	3	1	3	1	1	3	1	3	5	5	5	5	5	3	3	3	1	2	3	4	5	6	7	12		16
276	2	4	5	2	2	1	1	3	1	1	1	2	1	1	3		1	1	3	1	2	3	1	2	1	2	6	5	2	6	5	1	3	1	2	3	4	5	6	7
277	1	5	5	2	3	1	1	2	4	3	1	4	1	1	3	1	1	1	3	1	1	1	1	3	3	3	3	3	2	3	4	2	4	3	1	2	3	4	5	6	7	12	11	16
278	2	3	1	2	3	1	2	4	1	1	1	2	3	3	3		3	1	3	3	3	3	1	3	3	3	2	2	2	1	1	1	5	4	7
279	2	5	5	2	4	1	1	5	1	1	1	2	1	1	2		1	1	3	1	3	3	1	2	1	2	5	5	6	6	4	1	5	5	1	2	3	4	5	6	7	8	9	10	12	11		16
280	2	5	5	2	4	1	1	4	1	1	1	2	1	1	2		1	1	2	1	2	2	1	2	1	3	4	4	1	3	3	1	5	5	1	2	4	6	7
281	2	5	5	2	5	1	1	3	1	1	1	2	1	1	2		1	1	2	1	1	2	1	2	2	3	3	3	1	3	3	3	3	2	1	4	5	6	7	10
282	1	4	5	2	3	1	1	5	2	2	1	2	1	1	2		1	1	2	1	2	1	1	2	1	3	5	5	1	5	4	1	5	4	1	2	3	4	6	7	12	11	16
283	2	3	5	2	3	1	2	3	1	1	1	2	1	1	2		1	1	2	1	2	2	1	2	1	2	3	3	2	2	2	1	3	3	1	2	4	5	6	7	9	10	11
284	1	2	1	2	4	1	1	5	1	1	1	1	1	1	1	1	1	1	1	1	1	1	1	3	1	2	5	5	2	2	4	4	4	5	6	7	8
285	1	1	5	2	3	1	2	3	1	1	1	2	1	3	3		3	3	3	1	3	3	1	3	1	2	3	4	1	4	2	2	4	3	2	6	7
286	2	3	3	2	4	1	1	3	1	1	1	4	1	1	3		1	1	3	1	3	3	1	3	1	2	4	5	2	5	4	2	4	3	1	2	3	4	5	6	7
287	1	2	5	1	2	1	1	4	1	1	1	2	1	1	3		1	1	3	1	3	2	1	1	1	2	4	5	3	4	4	2	3	4	1	2	5	7
288	2	5	5	2	4	1	1	2	1	1	1	2	1	1	2		1	1	2	1	2	2	1	2	3	3	2	4	2	3	2	2	4	4	2	4	7	12
289	2	5	5	2	2	1	1	3	1	1	1	4	1	1	3	1	1	1	1	1	1	1	1	3	1	3	3	5	4	4	4	2	4	3	1	2	3	4	5	6	7	9	10	11	16
290	2	5	5	2	3	1	1	3	1	1	1	2	1	1	3		1	1	2	1	2	1	1	3	1	2	5	3	2	4	3	3	1	1	1	2	3	4	5	6	7	11	16
291	1	5	5	2	3	1	1	4	1	1	1	3	1	1	2		1	1	2	2	2	2	1	2	1	2	4	5	2	3	2	2	5	3	1	2	3	4	5	6	7	12
292	1	1	5	2	2	1	2	3	1	1	1	2	1	1	2	1	1	1	2	1	1	2	1	2	2	3	5	5	2	2	4	2	4	4	1	2	3	4	5	6	7	9	10
293	1	2	5	2	5	1	1	4	1	1	1	2	1	1	3		1	1	1	1	1	2	1	2	1	3	4	4	2	3	4	2	4	4	1	2	4	6	7	9	10	11
294	2	1	5	1	3	1	4	4	1	1	1	1	1	1	3		1	1	3	1	3	1	1	3	1	3	4	2	2	2	1	2	4	3	14
295	1	5	5	2	2	1	1	2	4	1	3	4	1	1	3		1	1	3	1	1	3	1	1	1	2	5	3	3	4	3	3	4	3	14
296	1	5	5	2	3	2	1	4	1	1	1	2	1	1	2		1	1	2	1	3	2	1	2	1	3	4	5	2	2	2	2	4	5	1	2	3	4	5	6	7		16
297	2	3	5	1	4	1	1	2	1	1	1	3	1	1	3		1	1	2	1	2	2	1	2	1	3	5	5	5	5	3	5	5	3	14
298	2	2	5	2	5	1	2	5	1	1	1	2	1	1	2		1	1	2	1	2	2	2	2	1	3	4	2	2	3	2	2	4	4	1	2	3	4	5
299	2	4	5	2	2	2	1	3	1	1	1	2	1	1	3		1	1	3	1	2	2	1	2	1	2	3	6	1	3	4	3	4	3	1	2	4	5	6	7
300	1	4	5	2	2	2	1	3	1	1	1	2	1	1	3		1	1	3	1	3	3	1	3	1	3	5	5	1	3	6	3	3	3	2	4	6	7	12
301	2	5	5	2	5	1	1	5	1	1	1	2	1	1	2		1	1	2	1	2	2	1	2	2	2	4	3	1	6	6	2	3	3	2	3	4	7	9	10
302	2	4	2	2	4	1	3	3	1	1	1	4	1	1	3		1	1	3	1	2	2	1	2	1	2	2	5	2	3	2	3	3	4	1	2	3	4	7
303	1	5	5	2	5	1	1	3	1	1	1	2	1	1	3		1	1	2	1	2	2	1	2	2	3	5	4	2	6	3	6	5	4	1	2	3	4	5	6	12
304	1	4	5	1	4	2	1	3	1	3	1	4	3	3	3		3	3	3	3	3	3	3	3	3	3	4	4	2	4	3	6	6	3	14
305	2	4	3	2	5	1	4	4	1	1	1	2	1	1	2		1	1	2	1	2	2	1	2	1	3	4	5	1	4	1	1	2	2	1	2	3	4	6	7
306	2	4	5	2	2	1	1	2	1	3	3	2	1	1	3		1	1	3	1	3	2	1	2	1	3	5	4	2	3	3	1	2	2	1	2	3	4	5	6	7	12
307	1	3	5	2	3	1	1	3	4	3	3	4	3	3	3		3	3	3	3	3	3	1	3	3	3	5	5	2	2	2	1	1	1	14
308	2	2	5	2	3	1	2	2	1	1	1	4	1	1	2	1	1	1	2	1	1	2	1	2	2	3	4	4	1	6	6	2	6	4	1	2	3	4	5	6	7	9	10	11
309	2	2	3	2	3	1	2	2	1	1	1	3	1	1	3	1	1	1	1	1	1	1	1	1	1	1	4	5	2	6	4	2	4	4	2	3	5	6	8	9	10	11
310	2	5	5	2	5	1	1	2	1	1	1	2	1	1	3		1	1	3	1	3	3	1	3	1	3	5	5	3	5	3	1	2	3	1	2	3	4	5	6	7	10
311	2	5	1	2	5	1	1	5	1	1	1	2	1	1	2		1	1	2	1	2	2	1	2	1	2	4	4	2	5	4	2	4	2	1	2	3	4	5	6	7
312	1	1	5	2	2	1	1	3	1	1	1	2	1	1	3		1	1	3	1	1	2	1	2	3	3	5	4	2	4	4	1	4	4	1	2	3	4	5	7	9	10	11
313	1	5	5	2	2	1	1	4	1	1	1	4	1	1	2	1	1	1	2	1	1	3	1	3	1	3	4	5	2	6	4	6	4	3	1	2	3	4	5	6	7
314	1	4	5	1	4	1	1	4	1	1	1	2	1	1	2		1	1	2	1	2	2	1	2	1	3	6	4	1	2	6	1	4	4	14
315	2	2	5	2	2	1	1	3	1	1	1	4	1	1	3		1	1	1	1	1	1	1	3	2	3	4	2	3	3	3	3	4	2	1	2	5	7
316	2	5	2	2	3	1	1	3	1	1	1	2	1	1	2		3	1	2	1	3	3	1	2	1	3	6	5	2	6	6	1	5	6	7
317	2	5	5	2	2	1	1	5	1	1	1	2	1	1	2	1	1	1	1	1	1	1	1	3	1	2	5	5	5	5	5	1	1	1	1
318	1	3	5	2	3	1	1	2	2	1	1	2	1	1	3		1	1	3	1	3	3	1	3	1	3	4	3	1	3	3	1	3	3	1	2	3	4	5	6	7	11
319	1	5	3	2	4	1	1	3	1	1	1	1	1	1	2		1	1	2	3	2	1	1	2	1	2	3	5	2	3	3	2	4	3	1	2	4	6	7	12	16
320	1	2	5	1	4	1	1	3	1	1	1	4	1	1	2		1	1	1	1	2	3	1	2	1	3	4	4	4	5	4	4	4	5	6	9	11
321	1	3	5	2	1	2	1	3	1	2	1	2	1	1	1	1	1	1	1	1	1	1	1	2	1	3	3	3	3	3	3	4	3	3	5	7	11
322	2	2	3	2	5	1	2	4	1	1	1	2	1	1	3	1	1	1	1	1	1	1	1	1	1	2	4	5	1	5	5	1	5	4	1	2	3	4	5	6	7	8	9	10	12	11	17		16
323	2	4	2	2	3	1	1	3	1	3	3	3	1	1	3		1	1	3	1	3	3	1	2	1	3	4	6	3	3	3	2	4	5	1	2	3	4	5	6	7	11
324	1	3	5	2	2	1	1	2	1	1	1	2	1	1	2	1	1	1	1	1	1	2	1	2	3	2	5	5	2	5	5	5	5	4	1	2	3	4	6	7	8	9	10	11
325	1	5	5	2	3	1	5	3	1	1	1	2	1	1	2		1	1	2	1	2	2	1	2	3	2	4	4	2	6	4	2	6	4	14
326	1	2	3	2	4	1	1	3	1	1	1	2	1	1	2		1	1	1	1	2	1	1	2	1	3	4	4	2	4	3	3	3	3	1	2	4	5	7		16
327	1	1	3	2	2	1	1	5	1	1	1	2	1	1	2		1	1	2	1	1	2	1	2	1	2	4	5	4	4	4	5	3	3	1	2	4	5	6	7
328	1	5	5	2	2	1	1	4	1	1	1	2	1	1	2	1	1	1	3	1	3	1	1	2	1	2	3	2	3	3	3	2	3	3	1	2	3	4	5	6	7	8	9	10	12
329	1	3	5	2	4	1	2	5	1	1	1	2	1	1	2		1	1	2	1	1	1	1	2	1	2	2	3	2	3	2	1	5	3	1	2	3	4	5	6	7	9	10	11
330	2	5	5	2	4	1	1	3	2	1	1	2	1	1	2		1	1	2	1	2	2	1	2	2	3	4	4	2	2	2	1	6	4	1	2	3	4	5	6	7
331	1	5	5	2	2	1	2	5	1	1	1	2	1	1	3		1	1	1	1	3	1	1	3	1	2	4	4	1	5	4	1	4	3	14
332	2	3	5	2	4	1	3	4	1	1	1	2	1	1	2		1	1	2	1	2	2	1	2	1	3	2	3	2	3	3	2	3	3	1	2	3	4	6	7
333	2	4	2	2	2	1	2	2	1	1	1	4	1	1	2		1	1	2	1	1	2	1	2	1	2	5	5	2	5	6	6	6	6	1	2	3	4	5	6	7	9	10	11
334	1	5	5	2	5	1	1	4	1	1	1	2	1	1	3		1	1	2	1	3	1	1	2	1	3	3	3	2	2	2	2	4	4	2	3
335	1	5	5	2	5	1	1	3	1	1	1	2	1	1	2		2	1	2	1	2	2	1	2	1	2	3	5	2	2	4	2	2	2	1	7	11
336	1	5	5	2	3	1	1	5	1	1	1	2	1	1	2		1	1	2	1	2	2	1	2	1	3	4	5	1	1	1	1	1	1	14
337	1	3	3	2	5	1	1	3	1	1	1	2	1	1	3		1	1	3	1	1	3	1	3	1	3	5	5	1	5	2	1	5	5	3	5	7
338	1	4	5	1	2	1	2	4	1	1	3	2	1	1	2		1	1	2	1	2	2	1	2	1	3	5	5	1	5	5	6	4	6	1	2	3	4	5	6	7	12
339	1	5	5	2	4	1	1	3	1	1	1	2	1	1	2		2	1	2	1	2	2	1	2	1	2	5	5	2	6	6	2	6	6	14
340	1	5	5	2	2	1	1	5	1	1	1	2	1	1	3		1	1	2	1	2	3	1	2	1	3	5	5	1	5	6	6	6	6	1	2	4	5	6	7
341	1	5	5	2	4	1	1	3	1	1	3	2	1	1	3	1	1	1	3	1	1	3	1	3	1	3	5	5	1	2	2	3	4	3	14
342	2	1	5	2	4	3	1	4	1	1	1	2	1	1	3		1	1	3	1	3	3	1	2	1	2	3	3	2	2	3	2	4	3	1	2	3	4	5	6	7	12
343	1	3	1	2	5	1	1	2	1	3	3	4	1	1	3		1	1	3	1	3	3	1	3	1	3	6	6	2	2	2	2	4	4	1	2
344	1	5	1	2	5	1	1	4	1	1	1	1	1	1	2	1	1	1	2	1	1	2	1	2	1	3	4	5	1	5	2	3	4	3	2	3	4	7	9	10	12	11
345	2	2	1	2	4	1	1	5	1	1	1	2	1	1	2		1	1	2	1	2	2	1	2	1	3	5	5	1	5	4	3	5	5	1	2	3	4	6
346	2	1	3	2	2	1	2	4	1	1	1	1	1	1	2		1	1	3	1	3	2	1	2	1	2	4	4	1	3	2	2	3	4	1	2	5	6	7	9	10
347	1	3	5	2	2	1	2	3	1	1	1	1	1	1	2		1	1	3	1	1	1	1	2	1	2	6	5	1	4	3	1	4	3	1	2	3	4	5	6	7	8	9	10	12	11	16
348	2	4	3	2	4	1	1	4	1	1	1	2	1	1	3	1	1	1	3	1	1	1	1	2	1	3	5	5	2	6	3	2	4	4	1	2	4	5	6	7	9	10	11
349	1	1	1	2	2	1	1	3	1	2	1	2	1	1	3		2	1	3	1	2	2	1	1	1	3	4	5	2	3	6	5	5	2	14
350	2	3	3	2	5	1	2	4	1	1	1	2	1	1	1		1	1	2	1	2	2	1	2	1	3	5	5	1	4	5	1	1	1	1	2	4	5	6	7
351	2	3	3	2	4	1	4	2	1	1	1	2	1	1	2		1	1	2	1	1	2	1	2	1	2	4	4	2	3	4	4	2	2	2	3	4	5	6	7
352	2	2	2	2	5	1	3	5	2	1	1	1	1	1	3		1	1	3	1	3	3	1	1	1	3	4	4	4	5	4	5	5	5	4	7	17
353	2	4	5	2	3	1	2	3	3	1	1	4	1	1	2		1	1	3	1	3	3	1	3	1	2	5	1	1	1	1	3	1	3	1	2	3	4	5	6	7	10	12	11		16
354	2	5	5	2	2	1	1	3	1	1	1	3	1	1	3		1	1	3	1	1	1	1	2	1	3	4	4	1	3	3	3	4	2	1	2	3	4	5	6	7	9	10	11
355	1	2	5	2	5	1	2	3	1	1	1	3	1	1	1		1	1	1	1	2	2	1	2	1	2	4	5	4	5	4	1	1	4	1	2	4	6	7	8
356	1	3	5	2	4	1	1	5	1	1	1	2	1	2	2		1	1	2	2	2	1	1	2	2	3	2	2	1	2	1	6	2	2	1	2	3	5	6	7	9	10	11
357	2	5	1	2	4	2	5	1	4	3	3	4	1	1	2	1	2	1	2	1	1	2	1	2	2	3	5	6	1	5	5	4	6	1	1	2	5	6	7	9	10	11
358	1	5	2	2	4	1	1	2	4	3	3	2	1	1	3		3	1	3	1	3	3	1	3	3	3	3	5	3	3	4	2	2	2	1	2	6	7
359	2	2	1	2	2	1	1	1	1	1	1	2	1	1	1		1	1	3	1	3	1	1	2	1	3	5	5	5	5	3	1	5	5	1	2	15	3	4	5	6	7	8	9	10	12	11	17	16
360	1	1	3	1	4	1	2	3	1	1	1	2	1	1	2	1	3	1	2	1	1	1	1	2	2	2	4	5	3	5	4	5	4	3	1	2	4	5	7	9	10	12	11
361	1	2	1	2	2	1	1	2	4	3	3	4	1	1	2		1	1	3	1	3	3	1	3	1	3	4	4	2	3	2	2	4	3	1	2	3	4	5	6	7		16
362	1	4	5	1	5	1	1	4	1	1	1	2	1	1	2		1	1	2	1	2	2	1	2	1	3	3	5	3	5	3	1	4	4	1	2	3	5	7
363	1	5	5	2	5	1	1	3	1	3	1	2	1	1	2		1	1	2	1	2	3	1	2	1	2	5	4	2	4	3	6	6	6	1	2	3	4	5	6	7
364	2	5	1	2	4	1	1	3	1	1	1	2	1	1	2		1	1	3	1	1	2	1	2	3	3	5	5	2	3	3	3	4	2	1	2	3	4	5	6	7	10	11
365	2	5	5	2	4	1	1	4	2	1	1	2	1	1	2		1	1	2	1	2	2	1	2	1	3	3	4	3	5	3	3	4	3	1	2	3	4	5	6	7	12
366	2	3	1	2	5	1	1	3	1	1	1	4	1	1	2		1	1	3	1	2	2	1	3	1	2	4	5	1	6	6	1	4	6	1	2	3	4	5	6	7
367	2	5	5	2	4	1	1	3	1	1	1	2	1	1	2		1	1	2	1	2	2	1	2	1	2	3	4	1	2	2	2	4	4	1	2	4	5	6	7	12
368	1	5	5	2	5	1	1	3	1	1	1	2	1	1	3		1	1	3	1	3	2	1	2	1	2	5	6	1	6	6	3	1	1	2	3	4	6	7
369	2	3	3	2	2	1	1	4	1	1	1	1	1	1	1	1	1	1	1	1	1	3	1	3	1	3	4	5	1	5	4	1	5	5	1	2	4	5	6	7	8	9
370	2	3	5	1	2	3	1	1	4	3	3	4	1	1	3		1	1	3	3	3	3	1	3	1	3	6	6	6	6	6	6	6	6	1	2	3	4	5	6	7
371	1	2	5	2	4	1	1	4	1	1	1	2	1	1	3		1	1	3	1	3	3	1	3	1	3	5	5	1	2	1	4	3	4	1
372	1	2	5	2	3	1	1	2	1	1	1	4	1	1	2		1	1	3	1	3	2	1	3	1	2	5	5	1	4	2	3	3	3	14
373	2	5	1	2	2	1	4	1	4	3	3	4	1	3	3		3	3	3	3	3	3	3	3	3	2	6	6	6	6	6	6	6	6	1	2
374	2	5	5	2	3	1	1	3	1	1	1	3	1	1	2		1	1	2	1	2	2	1	2	1	3	4	4	1	1	1	1	5	5	14
375	1	3	5	1	3	1	2	4	1	2	1	2	1	1	2	1	1	1	3	1	1	2	1	2	1	3	5	5	2	3	2	2	4	4	2	3	4	6	7	10
376	2	3	1	2	3	1	1	3	1	2	1	2	1	1	2		1	1	2	2	2	2	1	2	2	2	5	6	1	2	1	3	2	2	14
377	2	5	5	2	5	1	1	5	1	1	1	2	1	1	2		1	1	2	1	1	2	1	2	1	2	5	2	1	3	3	2	4	3	1	2	4	5	6	7	9	10	11
378	2	2	5	2	4	1	1	2	2	1	1	1	1	1	2	1	1	1	1	1	1	1	1	3	3	2	5	5	3	5	4	2	4	3	1	2	3	4	5	6	7	8	9	10	11	16
379	2	3	5	2	2	1	2	2	4	3	3	4	3	3	3		3	3	3	3	3	3	3	3	3	3	6	6	6	6	6	6	6	6	14
380	1	4	1	2	4	1	1	4	1	1	1	4	1	1	2		1	1	2	1	3	2	1	2	3	3	3	5	1	3	3	1	4	5	1	2	3	4	5	6	7	9	10
381	2	3	5	2	3	2	2	2	1	1	1	4	1	1	3		1	1	3	1	3	2	1	2	1	2	4	4	2	4	3	2	4	2	1	2	3	4	5	6	7
382	1	5	1	2	4	1	1	3	1	2	1	1	1	1	1		1	1	3	1	1	1	1	2	1	2	4	5	1	1	1	1	5	5	1	2	15	3	4	5	6	7	8	9	10	12	11	17
383	1	4	5	2	5	1	1	3	1	1	1	2	1	1	3	1	1	1	3	1	1	3	1	2	1	1	4	4	1	4	2	2	4	3	1	2	3	6	7	9	11
384	2	4	5	2	3	1	1	2	1	1	1	1	1	3	3		1	1	2	1	3	3	1	2	1	3	6	4	2	6	3	1	3	3	14
385	1	2	1	2	4	2	2	2	3	1	1	2	1	1	1	1	1	1	1	1	1	2	1	1	1	3	4	4	5	3	4	4	3	4	15	3	6	7
386	2	3	1	2	5	1	1	3	1	1	1	2	1	1	3		3	1	3	1	2	2	1	2	1	2	4	4	2	3	3	2	4	2	1	2
387	1	5	5	2	4	1	1	4	1	2	1	2	1	1	3		1	1	2	1	2	2	1	2	1	2	4	5	1	6	6	1	2	2	1	2	3	4	5	6	7	11
388	1	5	5	2	4	1	1	4	1	1	1	2	1	1	3	1	1	1	1	1	1	1	1	2	1	3	5	5	3	3	2	2	2	3	1	2	3	6	7	9	10	11	16
389	2	2	5	2	4	1	2	3	2	2	1	2	1	1	3		1	1	3	1	3	3	1	3	3	2	4	5	5	4	5	4	5	5	14
390	2	2	5	1	5	1	2	3	1	1	1	3	1	1	2		1	1	2	1	2	2	1	2	1	2	5	5	1	5	3	3	5	4	1	2	3	4	5	6	7	12
391	1	1	1	2	4	1	4	2	1	2	1	2	1	1	3		1	1	2	1	2	3	1	2	1	2	5	5	2	5	5	3	2	2	14
392	2	1	2	2	2	1	4	2	4	3	3	2	1	1	2		1	1	3	1	3	3	1	2	3	3	3	4	1	3	4	2	3	2	1	2	3	4	5	7	11
393	1	3	5	1	3	1	1	3	1	3	1	2	1	1	2		1	1	2	1	2	2	1	2	1	3	5	5	1	1	6	1	5	4	2	6	7
394	1	5	5	2	2	1	1	3	1	1	1	2	1	1	2		1	1	2	1	2	2	1	2	1	2	4	5	2	3	3	2	3	1	1	2	3	4	5	6	7
395	2	2	1	2	4	1	2	2	2	3	3	4	3	3	3		3	3	3	3	3	3	3	3	3	3	5	4	1	6	4	6	6	6	1	2	3	7
396	2	5	5	2	5	1	1	3	1	1	1	2	1	1	3		1	1	2	1	1	3	1	2	1	3	3	2	1	2	3	4	3	1	2	4	6	7
397	1	5	5	2	5	1	1	3	1	1	1	2	1	1	2		2	1	2	1	2	2	1	2	1	3	4	4	2	2	2	2	3	2	1	2	4	6	7
398	1	5	5	2	4	1	1	4	1	1	1	2	1	1	3		1	1	2	1	1	1	1	1	1	3	4	3	3	6	3	2	4	3	1	2	5	6	7	11
399	1	3	3	2	5	1	2	3	1	1	1	2	1	1	3		1	1	2	1	2	3	1	2	1	2	4	5	1	4	2	1	2	2	1	2	3	6	7
400	1	2	5	1	4	1	1	4	2	1	1	2	1	1	2	1	1	1	2	1	2	2	1	2	1	2	4	5	5	4	4	4	4	3	3	4	6	7	8
401	1	3	2	1	4	1	1	3	1	1	1	4	1	1	3		1	1	3	1	3	3	1	2	1	3	5	5	1	5	4	3	3	3	1	2	3	5	6	7	9	10
402	1	2	3	2	3	1	1	3	1	1	1	2	1	1	2		1	1	2	1	2	2	1	2	1	2	5	5	2	2	2	2	2	3	1	2	3	4	7
403	2	5	5	2	4	1	1	4	1	1	1	2	1	1	2		1	1	2	1	2	2	1	2	1	2	5	5	6	2	2	2	4	2	1	2	3	4	5	6	7
404	1	2	3	2	4	1	2	3	1	1	1	2	1	1	2	1	1	1	1	1	1	2	1	2	1	3	5	5	1	2	3	1	4	2	1	2	4	5	7	9	10	12	11
405	1	1	5	2	4	1	1	3	1	1	1	3	1	1	3	1	1	1	1	1	1	3	1	2	3	3	4	3	2	2	1	2	4	3	1	2	3	4	5	6	7	8	9	10	11
406	2	1	3	1	4	2	3	4	3	2	1	1	1	1	1	1	1	1	1	1	1	1	1	1	1	1	4	4	4	5	4	4	5	4	2	15	3	10	12
407	2	1	1	1	5	1	4	3	1	1	1	2	1	1	1		1	1	1	1	2	1	1	3	1	3	4	5	2	4	5	2	5	4	2	3	4	5	6	8	9	10	11
408	1	4	5	2	4	1	1	1	4	1	1	2	1	1	2		1	1	2	1	2	1	1	2	1	3	5	5	6	4	3	1	3	3	14
409	2	4	1	2	2	1	3	5	1	1	1	2	1	1	2		1	1	2	1	2	1	1	2	1	3	5	5	2	5	2	2	4	4	1	2	3	4	5	6	7	10	12	11	16
410	1	5	5	2	4	1	1	5	1	1	3	2	1	1	2		1	1	2	1	2	2	1	2	1	2	4	5	2	2	2	4	2	4	6	7
411	2	5	1	2	4	1	1	3	1	1	1	2	1	1	3		1	1	3	1	3	3	1	3	1	2	5	5	1	5	6	5	6	6	1	2	3	4	5	6	7	12	11
412	2	4	5	2	2	1	4	2	4	1	1	4	1	1	3		1	1	1	1	1	3	1	3	3	2	5	4	3	4	4	4	4	4	1	2	3	4	5	6	7	9	10
413	1	5	5	2	5	1	1	3	1	1	2	3	1	1	2		1	1	2	1	2	2	1	2	1	2	4	4	2	2	3	3	3	2	1
414	2	5	1	2	4	1	1	4	1	2	1	2	1	1	2		1	1	3	1	3	3	1	3	2	3	4	4	2	2	3	2	5	5	1	2	7
415	2	3	5	1	3	2	5	1	1	1	1	4	1	1	3		1	1	1	1	3	1	1	2	1	2	5	5	1	5	6	5	6	6	1	2	3	4	5	6	7
416	2	1	2	1	3	1	1	3	1	2	1	2	1	1	2		1	1	1	1	2	2	1	1	1	2	4	4	4	5	4	3	3	3	1	2	3	5	6	12	17
417	2	5	5	1	5	1	1	4	1	1	1	2	1	1	2		1	1	2	1	2	1	1	2	1	2	5	5	1	5	5	3	4	5	1	2	3	4	5	6	7	12		16
418	1	5	5	2	2	1	1	1	4	3	3	4	1	1	3		1	1	3	1	3	3	1	3	1	2	4	4	2	6	6	2	3	3	14
419	2	2	1	2	5	1	1	4	1	1	1	4	1	1	3		1	1	1	1	2	2	1	2	1	3	5	4	1	4	4	1	3	3	1	2	3	4	5	6	7
420	2	5	1	2	3	1	1	5	1	1	1	2	1	1	2		1	1	1	1	2	1	1	2	1	3	5	5	2	5	3	1	1	1	1	2	3	4	5	6	7	12	11		16
421	1	3	5	2	2	2	1	3	1	1	1	2	1	1	3		1	1	3	1	3	3	1	3	1	2	5	5	2	2	3	1	3	1	1	3	5
422	1	5	5	2	2	1	1	5	1	1	1	2	1	1	2		1	1	2	1	2	2	1	2	1	3	5	5	1	5	5	1	5	3	1	2	3	4	5	6	7	11	16
423	1	2	5	1	2	1	4	4	4	2	1	4	3	3	3		3	1	3	3	3	2	3	3	3	3	4	3	2	3	6	3	6	6	11
424	2	4	3	2	5	1	1	5	1	1	1	2	1	1	3		1	1	1	1	1	3	1	1	1	2	3	5	2	4	1	2	5	5	1	2	3	4	5	6	7	9	10	11
425	2	2	5	1	2	1	2	3	2	1	1	2	1	1	2		1	1	2	1	1	2	1	2	1	2	4	5	2	4	3	4	4	3	1	2	12
426	1	1	5	2	2	1	2	3	1	1	1	2	1	1	3	1	1	1	1	1	1	1	1	2	1	3	4	4	2	2	3	2	3	3	2	3	4	5	6	7	11
427	1	4	5	2	3	1	1	4	1	1	1	2	1	1	2	1	1	1	3	1	1	2	1	2	1	3	4	5	1	1	1	1	5	5	2	4	7	9	10	12
428	1	5	5	2	5	1	1	4	1	1	1	2	1	1	2		1	1	2	1	2	1	1	2	1	2	5	5	1	5	3	2	2	3	1	2	4	5	7
429	2	3	5	2	2	1	2	3	1	2	1	2	1	1	3		1	1	3	1	3	3	1	3	1	3	3	5	3	5	3	1	3	3	1	2	3	5	12
430	1	2	5	2	4	1	1	3	1	1	1	2	1	1	2		1	1	3	3	3	3	1	3	1	2	6	6	2	6	6	2	6	6	1	2	5	6	7	8	9	10	11	17
431	2	1	1	2	5	1	1	4	1	1	1	1	1	1	2		1	1	2	1	2	2	1	2	1	2	4	4	2	6	4	1	3	2	1	2	3	4	6	7
432	1	2	5	2	4	1	2	3	1	1	1	2	1	1	3		1	1	2	1	2	2	1	2	1	3	4	4	3	4	3	3	4	3	1	2	6	7	9	10
433	1	5	5	2	4	1	1	3	1	1	1	2	1	1	2		1	1	3	1	1	3	1	2	1	2	3	5	2	3	3	3	4	3	1	2	3	4	5	6	7	8	10	12	11
434	2	2	3	2	5	2	1	3	2	1	1	4	1	1	3		1	1	3	1	3	3	1	1	1	2	1	4	2	2	3	2	4	3	1	2	4	5	6	7
435	2	4	3	2	5	1	2	4	1	2	1	2	1	1	2	1	1	1	3	1	1	2	1	2	1	2	4	4	1	3	2	2	4	4	1	2	3	4	5	6	7	8	11
436	1	5	1	2	3	2	1	3	1	1	1	2	1	1	3		1	1	1	1	3	3	1	3	1	3	4	5	1	5	6	6	6	6	1	2	3	4	5	6	7	11
437	2	2	5	2	1	1	1	3	3	2	1	2	1	1	3		1	1	1	1	2	3	1	2	1	3	4	5	2	4	6	1	3	2	1	2	3	5	7
438	2	5	5	2	2	1	1	3	1	1	1	2	1	1	2	1	1	1	2	1	1	1	1	2	1	2	3	4	1	4	3	1	6	5	1	2	3	4	5	6	7	9	10	11	16
439	2	3	3	2	5	1	2	2	1	1	1	2	1	1	3		1	1	3	1	3	1	1	3	1	3	4	4	4	4	4	3	3	2	1	2	3	4	5	6	7	12	17		16
440	2	3	5	1	2	1	1	5	1	1	1	3	1	1	3		1	3	3	1	3	3	1	3	1	3	5	5	1	4	5	1	4	3	1	2	3	4	5	6	7	12
441	2	2	5	2	4	1	1	3	1	1	1	4	1	1	3		1	1	3	1	1	3	1	3	1	2	2	5	1	2	3	2	4	3	1	2	3	4	5	6	7	9	10	11
442	2	2	3	2	4	1	1	3	1	1	1	2	1	1	2		1	1	2	1	2	2	1	2	1	2	5	5	5	5	2	1	4	3	1	2	3	5	6	7
443	2	1	2	1	3	3	4	2	1	1	1	3	1	1	2		2	1	2	1	2	2	1	2	1	2	3	4	2	4	3	2	4	3	1	2	3	4	5	6	7
444	2	3	1	2	4	1	1	5	1	1	1	2	1	1	2		1	1	1	1	1	2	1	2	1	3	5	5	1	3	3	1	1	5	1
445	1	2	1	1	5	1	1	4	1	1	1	2	1	1	3		1	1	2	1	2	2	1	2	1	2	4	4	1	5	2	1	5	5	1	2	3	4	5	6	7	10	11
446	2	4	1	2	5	1	1	3	1	3	1	4	1	1	2		1	1	1	1	2	1	1	3	1	3	4	3	3	4	4	3	4	4	1	2	3	4	5	6	7	12	11	16
447	2	3	1	2	2	1	1	4	1	1	1	1	1	1	1	1	1	1	1	1	1	1	1	1	1	2	4	4	2	4	4	2	4	4	1	2	3	4	5	6	7	8	9	10	12	17
448	1	5	5	2	2	1	1	4	1	1	1	3	1	1	3		1	1	3	1	2	3	1	2	1	3	5	5	1	3	4	2	5	4	1	2	4	5	6	7	12
449	2	3	1	2	4	1	1	3	3	1	1	2	1	1	3		1	1	3	1	3	3	1	3	1	3	5	5	2	3	3	2	4	3	1	2	3	4	5	6	7
450	1	4	5	2	4	1	1	3	1	1	1	2	1	1	2		1	1	2	1	2	2	1	2	1	3	4	4	2	3	3	2	3	3	1	2	3	4	6
451	2	4	1	2	3	1	1	3	1	1	1	2	1	1	3		1	1	2	1	2	1	1	2	1	3	4	4	2	4	3	2	6	2	1	2	3	5	6	7	9	10	11		16
452	2	2	5	1	3	1	1	2	2	1	1	2	1	1	2		1	1	1	1	2	2	1	2	1	3	5	5	1	3	1	1	3	1	1	2	4	5	6	7
453	1	3	5	2	3	1	1	4	1	1	1	2	1	1	3		1	1	3	1	3	1	1	3	1	2	5	5	3	3	3	2	5	3	2	3	5	6	7	11
454	2	5	5	2	3	1	1	3	1	1	1	4	1	1	2		1	1	2	1	2	1	1	2	1	3	5	6	1	5	3	3	4	3	2	3	6	7
455	2	4	1	2	5	1	1	2	1	1	1	4	1	1	3		1	1	3	1	2	2	1	2	1	2	4	5	1	4	2	1	5	4	1	2	4	5	6	7
456	1	5	3	2	4	1	1	3	1	1	1	2	1	1	3		1	1	2	1	2	2	1	1	1	2	5	5	2	3	2	4	4	3	2	6	7	12
457	1	3	5	2	4	1	1	4	1	1	1	2	1	1	2		1	1	2	1	2	2	1	2	1	3	4	5	4	3	4	4	4	3	1
458	1	1	5	1	3	1	1	5	1	1	1	2	1	1	2		1	1	2	1	2	2	1	2	1	3	5	4	3	4	4	2	4	4	2	5
459	2	2	3	2	3	1	1	4	1	1	1	2	1	1	3		1	1	1	1	1	1	1	1	1	3	4	5	5	4	4	5	5	4	1	2	17
460	2	5	1	2	2	1	1	1	1	1	1	4	1	1	2		1	1	2	1	2	2	1	2	1	1	1	1	2	1	1	2	4	4	1	2	3	4	5	6	7
461	2	4	5	1	2	1	1	3	1	1	1	1	1	1	2		1	1	1	1	1	1	1	2	1	3	5	5	1	4	4	4	2	2	1	2	3	4	5	6	7
462	1	2	5	2	3	1	1	3	1	1	1	1	1	1	3	1	1	1	1	1	1	1	1	1	1	2	5	5	1	5	2	1	5	5	1	2	3	4	5	6	7	8	9	10	12	11	17	16
463	2	5	5	2	3	1	1	5	1	2	1	2	1	1	2		1	1	2	1	2	1	1	2	1	2	6	5	1	1	2	1	5	3	2	5	7	8
464	2	3	1	1	4	1	1	3	1	1	1	1	1	1	2		1	1	1	1	1	3	1	1	1	1	5	5	1	5	2	5	4	2	1	2	3	4	5	6	7	9	10	11
465	2	5	1	2	5	1	1	3	1	1	1	2	1	1	2		1	1	3	1	3	3	1	2	1	2	5	2	2	6	2	6	2	2	2	3	4	7
466	2	3	5	2	5	1	1	3	1	1	1	2	1	1	2		1	1	2	1	1	2	1	2	2	2	4	5	2	4	3	2	2	3	1	2	3	5	6	7
467	1	3	5	2	2	1	2	3	1	1	1	2	1	1	2		1	1	2	1	1	1	1	2	1	2	5	5	4	5	4	3	4	3	1	2	3	4	5	6	7	12	16
468	1	3	2	1	2	2	5	1	2	3	3	2	2	3	2		1	3	3	1	1	3	1	3	1	1	1	4	2	2	4	2	4	2	1	2	3	4	5	6	8	9	17		16
469	1	1	3	2	2	1	1	4	1	1	1	2	1	1	2		1	1	2	1	1	3	1	2	3	3	4	3	1	3	2	2	3	1	2	7	11
470	2	4	5	2	4	1	1	2	1	1	1	4	1	1	2		1	1	3	1	3	2	1	2	3	2	4	4	1	4	3	2	4	3	1	2	3	5	6	7
471	2	5	1	2	3	1	1	4	1	2	1	2	1	1	2		1	1	2	1	2	2	1	2	1	3	5	5	1	5	6	1	3	2	1
472	2	5	3	2	5	1	1	2	1	1	1	3	1	1	3	1	1	1	1	1	1	1	1	2	1	2	5	5	4	5	2	6	6	6	1	2	3	4	5	6	7	8	9	10	12	11		16
473	2	5	5	2	3	1	1	5	1	1	1	2	1	1	2		1	1	2	1	2	1	1	2	1	3	5	5	2	5	3	5	2	2	1	2	3	4	5	6	7	8	12	11
474	2	2	5	2	4	1	2	5	3	1	1	3	1	1	1	1	1	1	1	1	1	1	1	1	1	1	5	5	5	5	5	5	5	4	2	3	4	7	9	11
475	2	4	1	2	5	1	1	3	1	1	1	2	1	1	3		1	1	2	1	3	1	1	3	1	3	5	5	5	6	6	6	6	6	1	2	3	4	5	6	7	9	11	16
476	1	3	1	1	3	1	1	3	2	1	1	3	1	1	3		1	1	2	1	2	2	1	3	3	3	3	4	1	2	1	1	4	1	1	2	3	4	5	6	7
477	2	2	5	2	2	1	1	5	1	1	1	2	3	3	3		2	1	1	1	1	1	1	1	1	3	5	5	4	5	4	5	4	5	2	5
478	1	3	3	2	5	1	1	4	1	1	3	4	1	1	2		1	1	2	1	2	2	1	2	1	3	5	4	3	4	3	2	4	5	2	7
479	1	3	5	2	4	1	1	3	3	1	1	2	1	1	2		1	1	2	1	2	2	1	2	1	2	4	5	1	4	3	3	4	3	1	2	4	5	6	7
480	2	4	5	2	2	1	2	3	1	1	1	2	1	1	2		1	1	2	1	2	3	1	2	1	3	5	5	1	1	1	1	5	4	1	2	3	4	6	7
481	1	3	5	2	2	3	1	3	1	1	1	2	1	1	1		1	1	1	1	2	2	1	2	1	3	4	4	2	3	4	3	4	3	1	2	5
482	2	5	5	2	3	3	1	3	4	3	3	4	1	1	3		3	3	3	1	3	3	3	3	3	2	3	3	3	3	3	3	3	3	1	2	4
483	2	2	5	2	3	1	1	4	1	1	1	4	1	1	3		1	1	1	1	1	3	1	3	1	2	4	4	3	3	4	2	4	3	1	2	3	4	5	6	7	8	10
484	2	4	5	2	4	1	1	3	1	1	1	4	1	1	2		1	1	2	1	1	2	1	2	1	3	4	4	2	4	4	2	3	3	7
485	2	2	5	2	2	1	2	2	1	1	1	4	1	1	2		1	1	3	1	3	3	1	2	1	3	2	2	1	1	1	1	3	1	14
486	2	4	5	2	4	1	2	3	1	1	1	2	1	1	2		1	1	2	1	2	2	1	2	1	2	3	3	2	4	3	3	3	3	1	3	5	6	7
487	2	4	5	2	4	1	1	2	4	1	2	4	1	1	2		1	1	2	1	2	2	1	2	1	2	4	5	3	3	3	3	3	3	1
488	1	3	5	2	4	1	1	5	1	1	1	1	1	1	2		1	1	1	1	3	1	1	3	1	3	5	5	1	5	4	2	3	3	2	3	4	5	16
489	2	2	1	2	5	1	4	1	4	3	3	4	1	1	1	1	1	1	1	1	1	1	1	1	1	1	4	4	2	4	3	2	3	2	2
490	2	3	5	2	2	1	3	3	1	1	1	2	1	1	2		1	1	2	1	2	2	1	2	1	3	5	5	2	4	4	1	4	4	1	2	4	5	6	7
491	2	4	5	2	4	1	2	2	4	3	3	2	3	1	3		1	1	2	3	2	3	1	3	3	3	5	5	1	2	2	1	2	1	14
492	1	1	5	2	2	1	2	4	1	1	1	2	1	1	2	1	1	1	2	1	1	1	1	2	2	2	4	4	2	4	3	2	4	3	1	2	4	5	6	7	10	11
493	1	2	5	2	3	1	2	3	1	1	1	4	2	2	2		2	2	2	2	2	2	2	2	2	1	4	4	1	3	2	1	6	1	14
494	2	3	5	2	2	1	2	4	1	1	1	2	1	1	2		1	1	3	1	2	2	1	2	1	3	6	2	2	6	3	1	6	6	1	2	3	4	5	6	7	8	9	10
495	1	2	5	2	5	1	1	3	1	1	1	2	1	1	2	1	1	1	2	1	1	3	1	2	1	2	5	5	2	3	4	2	3	3	2	4	6	9	11
496	2	5	5	2	4	1	1	4	1	1	1	2	1	1	2		1	1	2	1	2	3	1	2	1	2	3	5	2	4	3	2	4	3	1	2	4	7	9	10	11
497	1	4	5	2	5	1	2	3	1	1	1	2	1	3	2		2	1	2	1	2	2	1	2	1	2	5	5	1	1	4	2	2	1	1	2	4	6	7
498	1	5	5	2	4	1	1	3	1	1	1	1	1	1	2		1	1	2	1	2	2	1	2	2	3	4	4	2	3	3	2	3	2	1	2	6
499	1	4	5	2	3	2	1	2	4	3	1	4	1	1	2		1	1	2	1	2	2	1	2	1	2	4	6	2	1	1	3	4	1	2	4	6	7
500	1	1	5	2	4	1	2	3	1	1	1	4	1	1	2	1	1	1	1	1	1	3	1	2	1	2	5	5	5	6	6	1	3	3	1	2	3	4	5	6	7	8	9	10	11
501	1	5	5	2	5	1	1	3	1	2	1	2	1	1	3	1	1	1	1	1	1	3	1	1	1	3	4	5	2	5	3	5	3	2	1	2	6	9
502	2	3	5	2	5	1	1	5	1	1	1	2	1	1	2		1	1	2	1	2	2	1	2	1	3	2	2	1	2	2	1	2	2	14
503	1	5	5	2	2	1	3	3	1	3	1	2	1	1	3		1	1	2	1	1	1	1	3	2	3	6	5	6	5	5	6	6	6	2	3	4	5	6	7	16
504	2	1	5	2	3	1	2	3	1	1	1	2	1	1	2		1	1	3	1	3	1	1	3	1	3	5	5	2	2	3	1	3	3	1	2	3	4	5	6	10
505	2	3	5	2	2	1	1	2	2	3	1	2	1	1	3		1	1	2	1	1	2	1	2	2	3	5	5	4	4	4	4	5	4	1	3	4	5	7
506	1	5	5	2	4	1	1	4	1	1	1	2	1	1	2		1	1	1	1	1	2	1	2	2	3	5	5	2	2	2	2	3	3	1	2	3	4	5	6	7	8	10	11
507	1	4	5	2	5	1	1	3	1	1	1	2	1	1	2		1	1	2	1	2	2	1	2	1	3	5	5	1	3	2	1	5	3	1	2	3	4	5	6	7
508	1	3	3	2	2	1	1	5	1	1	1	2	1	1	3		1	1	1	1	1	2	1	2	1	2	4	5	1	3	2	2	5	4	2	4	6
509	2	3	5	2	2	1	1	3	1	1	1	2	1	1	2		1	1	1	1	2	2	1	2	1	2	5	5	2	6	6	1	3	2	1	2	3	4	5	6	7
510	2	5	1	2	2	2	1	4	2	2	1	1	1	1	3		1	1	3	1	3	3	1	2	1	2	4	4	1	6	2	2	4	6	2	3	4	5	6	7	9	11
511	2	4	5	2	2	1	1	2	1	3	1	4	1	1	2		1	1	3	1	3	1	1	3	1	3	5	5	1	3	5	6	6	6	1	2	3	4	5	6	7	10	12	11		16
512	1	5	1	2	3	1	1	2	1	2	1	2	1	1	3		1	1	3	1	3	1	1	3	1	2	5	5	2	2	2	1	4	4	7
513	1	5	5	2	4	1	2	5	1	1	1	2	1	1	3		1	2	2	1	2	2	1	2	1	2	4	4	2	1	1	6	6	6	1	2	4
514	2	1	5	2	4	1	2	3	1	1	1	2	1	1	3	1	1	1	1	1	1	3	1	2	1	3	2	4	2	3	6	2	4	4	1	2	3	4	6	7	8	9	10	11
515	1	5	5	1	4	1	1	4	1	1	1	2	1	1	2		3	1	2	1	3	2	1	2	1	2	4	5	1	6	6	2	3	2	1	2	4	6	7	11
516	2	4	5	2	2	1	1	3	1	1	1	3	1	1	3	1	1	1	3	1	1	1	1	3	1	3	5	5	2	5	5	4	3	3	1	2	3	5	6	7	11	16
517	1	4	5	2	5	1	1	3	1	1	1	2	1	1	2		3	1	2	1	2	3	1	2	1	3	5	5	2	2	6	4	2	4	1	2	4	5	6	7
518	2	4	5	2	4	1	1	4	1	1	1	2	1	1	3		1	1	3	1	3	2	1	3	1	2	4	5	2	2	3	2	4	2	1	2	3	4	5	6	7
519	2	3	5	2	3	2	2	2	1	3	3	4	3	3	3		3	3	3	3	3	3	3	3	3	3	6	6	6	6	6	6	6	6	14
520	2	3	5	2	3	1	1	3	1	1	1	4	1	1	3		1	1	3	1	3	3	1	3	2	3	5	5	1	5	1	6	3	3	1	2	3	4	5	6	7
521	1	2	3	2	3	1	1	4	1	1	1	2	1	1	3		1	1	3	1	1	1	1	2	1	2	5	2	1	2	6	5	5	4	2	3	4	5	6	7	9	10	12	11	16
522	2	5	1	2	5	1	1	3	1	1	1	4	1	1	3		3	1	2	1	3	3	1	2	1	3	4	5	2	5	2	1	4	3	1	2	4	5	6	7	12	16
523	2	1	5	1	4	1	1	4	1	1	1	2	1	1	3	1	1	1	1	1	1	2	1	2	1	3	5	5	2	5	3	3	3	2	2	4	7
524	2	5	5	2	2	1	1	4	1	1	1	2	1	1	2		1	1	3	1	1	3	1	3	1	3	6	3	2	3	6	2	3	3	2	3	4	6	7
525	2	5	5	2	2	1	2	2	4	3	3	4	1	1	3	1	3	1	3	1	1	3	1	3	1	3	4	4	2	4	2	2	2	2	1	2	3	4	5	6	7	12	11
526	1	5	5	2	3	1	1	3	1	2	3	2	1	1	2		1	3	2	1	2	2	1	2	1	3	5	5	1	3	4	1	3	3	14
527	2	5	5	2	3	1	1	4	1	1	1	2	1	1	3		1	1	2	1	3	3	1	3	1	2	4	2	1	2	2	5	4	3	1	2
528	1	5	5	2	3	1	1	4	1	2	1	2	1	1	3		1	1	3	1	3	3	1	3	1	2	4	4	3	4	3	3	4	3	1	2	3	4	5	6	7
529	2	2	3	1	3	1	4	4	1	1	1	2	1	1	3		1	1	3	1	1	3	1	2	3	2	3	5	2	5	2	1	4	3	1	2	4	5	6	7	11
530	1	5	5	2	2	1	1	3	1	1	1	2	1	1	1		1	1	3	1	3	3	1	2	1	2	4	5	2	3	3	3	4	2	1	2	15	3	4	5	6	7	10	11	16
531	1	4	5	2	2	3	1	3	1	3	3	4	1	3	3		1	1	3	3	3	1	1	3	2	3	3	4	4	4	3	5	4	6	1
532	2	1	5	2	3	1	1	3	1	2	1	2	1	1	1	1	1	1	1	1	1	1	1	3	1	3	4	4	2	4	2	1	5	4	1	2	3	4	5	6	7	9	10
533	1	4	3	2	3	1	1	3	1	1	1	2	1	1	2		1	1	2	1	2	2	1	2	2	2	3	2	2	2	2	2	4	3	14
534	2	2	5	1	4	1	1	4	1	1	1	3	1	1	3		1	1	3	1	1	2	1	2	1	3	5	5	1	4	6	6	4	6	1	2	3	4	6	7	10
535	1	3	5	2	3	3	1	1	4	3	3	2	3	3	3		3	3	3	3	3	3	3	3	3	3	6	6	6	6	6	6	6	6	14
536	2	2	5	2	4	1	2	3	1	1	1	1	1	1	2	1	1	1	1	1	1	1	1	2	1	3	4	5	2	4	4	2	5	4	1	2	3	4	5	6	10	12	16
537	1	3	5	2	2	2	2	5	2	1	2	1	1	1	2		2	1	2	1	2	1	2	1	1	3	5	1	1	4	5	4	3	1	14
538	2	5	5	2	2	1	1	3	1	1	1	3	1	1	2		1	1	2	1	2	2	1	2	1	3	2	5	2	3	3	2	3	3	2	3	4	7
539	2	5	5	2	4	1	1	4	1	1	1	2	1	1	2	1	1	1	2	1	1	2	1	2	1	3	3	3	3	2	1	1	4	3	2	4	7
540	2	4	5	2	4	1	2	2	1	1	1	2	1	1	3		1	1	1	1	2	1	1	1	1	3	3	4	2	2	2	2	2	2	14
541	2	3	5	1	4	1	1	3	1	1	1	2	1	1	2		1	1	2	1	2	2	1	2	1	3	4	5	1	3	6	2	4	3	1	2	3	4	5	6	7
542	1	2	5	2	2	1	1	4	1	1	1	2	1	1	2	1	1	1	2	1	1	2	1	2	1	2	4	5	2	5	4	2	4	4	1	3	6	7
543	2	5	1	2	3	1	1	3	1	1	1	2	1	1	3		1	1	3	1	3	3	1	3	1	2	3	4	2	2	2	2	4	3	1	2	3	4	5	6	7
544	2	2	5	2	5	1	3	5	1	2	1	3	1	1	1	1	1	1	1	1	1	1	1	2	1	3	5	5	3	4	4	3	4	3	1	2	3	7	8	10	11
545	1	3	5	2	5	1	2	5	3	2	1	1	1	1	1	1	1	1	1	1	1	1	1	1	1	2	5	5	4	4	4	5	5	4	1	2	3	6	8	9	12
546	2	5	5	2	3	1	1	3	1	2	1	2	1	1	3	1	1	1	3	1	1	3	1	3	1	2	4	4	1	3	3	3	3	3	2	4	5	6	7	9	10	11
547	1	3	5	2	5	1	1	5	1	1	1	4	1	1	2		3	1	2	1	2	3	1	2	3	2	4	4	2	6	6	3	3	4	1	2	4	5	6	7
548	1	5	5	2	5	1	1	3	1	1	1	3	1	1	3		1	1	2	1	2	2	1	2	1	2	4	4	1	1	2	3	4	4	1	2	3	4	6	7	9
549	1	2	3	1	2	1	3	3	1	1	1	1	1	1	3		1	1	2	1	3	3	1	2	1	2	5	5	2	5	3	2	4	5	1	2	3	4	5	6	7
550	1	1	5	2	2	1	1	4	4	1	1	3	1	1	3		1	2	3	1	3	1	1	2	1	3	2	4	2	4	1	1	4	4	14
551	1	2	1	2	4	3	2	5	2	2	1	1	1	1	3	1	1	1	2	1	1	2	1	2	1	3	3	2	2	1	1	1	1	2	5	6	7	8	11
552	2	5	5	2	2	1	1	3	1	1	1	2	1	1	2		1	1	3	1	3	3	1	3	3	3	4	5	2	4	3	2	3	4	1	2	3	4	5	6	7
553	2	5	1	2	3	1	1	3	1	1	1	2	1	1	3		1	1	2	1	3	2	1	2	1	3	5	4	3	5	3	2	4	3	2	3	4	6	7	9	11
554	2	2	2	2	4	1	2	3	1	1	3	2	1	1	2	1	1	1	1	1	1	1	1	3	1	3	5	5	3	4	4	3	5	5	1	2	3	4	5	6	7	8	9	10	12	11
555	2	5	5	2	3	1	1	3	1	3	3	2	1	1	3		1	1	2	1	3	2	1	2	1	2	4	4	1	6	6	2	3	3	1	2	4	7
556	2	5	1	2	4	1	1	3	1	1	1	2	1	1	2		1	1	3	1	3	2	1	2	1	3	4	3	1	2	3	1	4	3	1	2	3	4	5	6	7	9
557	1	5	5	2	5	1	1	5	2	1	1	2	1	1	2		1	1	2	1	2	1	1	2	1	3	5	5	1	2	3	1	4	4	1	2	4	6	7	9	10	11
558	1	3	5	2	3	1	1	4	1	1	1	2	1	1	2		1	1	2	1	2	3	1	2	2	2	5	5	2	2	2	1	4	2	1	2	3	4	6	7	12	11
559	2	4	5	2	2	1	1	3	1	1	1	4	1	1	3		2	1	2	1	2	2	1	2	1	3	4	4	2	3	4	1	3	3	1	5	7
560	1	5	5	2	5	1	1	4	1	1	1	2	1	1	2		1	1	2	1	2	2	1	2	1	2	4	4	1	1	1	1	5	2	1	2	4	5	6	7
561	2	4	5	2	4	1	2	3	1	1	1	2	1	1	2		1	1	2	1	2	2	1	2	1	2	4	4	2	4	4	2	4	3	1	2	3	4	9	10
562	1	3	5	1	4	1	1	5	1	1	1	2	1	1	2		1	1	2	1	2	2	1	2	1	3	5	5	1	4	3	2	5	4	1	2	3	4	5	6	7	10	11
563	1	4	5	2	5	1	1	4	1	1	1	4	1	1	2		1	1	3	1	3	2	1	2	3	2	4	3	2	3	3	3	4	3	1	2	3	4	5	6	7
564	2	3	5	2	3	1	1	2	1	1	1	2	1	1	2		1	1	2	1	2	2	1	2	1	2	4	4	1	3	4	2	3	3	14
565	2	2	3	2	5	1	2	4	3	1	1	3	1	1	2	1	1	1	1	1	1	2	1	1	1	3	4	4	4	3	3	4	4	3	1	2	3	4	6	7	12	17
566	1	4	2	2	4	1	3	4	1	1	1	2	1	1	2	1	1	1	1	1	1	2	1	2	1	2	5	5	1	5	5	4	3	2	1	2	3	4	5	6	7	8	9	10	11
567	2	4	2	1	2	2	5	1	4	1	1	4	1	1	3		1	1	3	1	3	1	1	3	1	3	3	4	2	3	2	3	4	3	1	2	3	4	5	6	7		16
568	2	4	5	1	3	1	1	4	1	1	1	2	1	1	2		3	3	3	1	3	2	3	2	3	2	4	3	2	2	2	2	4	3	1	2
569	1	3	5	2	3	1	1	3	1	1	1	4	1	1	2		1	1	2	1	2	2	1	2	1	2	5	5	2	5	6	2	4	3	1	2	3	4	7
570	1	5	5	2	5	1	1	5	1	1	1	2	1	1	2		1	1	2	1	2	2	1	2	1	3	4	4	1	3	3	3	4	3	1	2	4	5	6	7	8	10	11
571	1	5	1	2	3	1	1	4	1	1	1	2	1	1	2		2	2	2	1	2	1	1	2	1	3	5	3	1	4	4	1	6	6	2	5
572	2	1	5	1	3	2	2	3	1	1	1	2	1	1	3		1	1	3	1	3	3	1	3	1	3	4	6	1	4	1	1	5	5	2	3	6	7
573	2	3	5	2	5	1	1	5	1	1	1	2	1	1	2		1	1	3	1	1	3	1	2	1	2	4	4	2	3	3	2	4	3	1	2	4	5	6	7	9	10	11
574	2	3	5	2	2	1	1	4	1	1	1	2	1	1	2		3	1	2	1	2	2	1	2	1	3	3	2	1	3	4	1	2	2	1	2	3	4	6	7
575	1	4	5	2	3	1	1	3	4	1	1	4	1	1	3		1	3	2	3	3	3	1	3	1	2	5	4	3	2	3	6	4	2	14
576	2	5	5	2	2	1	1	3	1	3	3	2	1	1	3		1	1	3	1	3	3	1	3	1	2	6	6	1	6	3	3	1	1	1	2	3	5	6	7
577	1	1	5	2	2	1	2	2	1	2	1	2	1	1	2	1	1	1	2	1	1	1	1	2	1	2	4	4	3	6	6	2	4	4	1	2	3	4	5	6	7	11	16
578	1	1	5	2	2	1	1	5	3	1	1	2	1	1	2		1	1	1	1	1	1	1	1	1	2	5	5	1	5	1	1	5	5	1	2	3	4	5	6	7	8	12	17		16
579	2	1	5	1	4	1	2	3	1	1	1	2	1	1	2	1	1	1	3	1	1	3	1	2	1	2	4	2	2	3	3	2	4	3	1	2	3	4	5	6	7	9	10	11
580	1	3	5	2	5	1	2	5	1	1	1	2	3	3	3		3	3	3	3	3	3	3	3	1	1	5	5	2	2	1	3	4	3	1	3	16
581	1	2	5	2	3	1	1	3	1	2	1	2	1	1	3		1	1	3	1	3	2	1	2	1	3	5	5	1	5	3	1	3	3	1	2	3	4	7
582	2	1	1	2	2	2	1	3	1	2	3	2	1	3	3		1	1	1	1	1	1	1	2	1	3	4	4	6	6	6	2	4	6	2	3	4	5	6	7	8	10	11	16
583	2	1	2	1	2	1	2	3	4	3	3	4	1	1	2	1	1	1	1	1	1	3	1	3	1	2	5	5	3	5	3	6	4	4	2	3	4	5	6	7	9	11
584	1	2	1	2	2	1	1	4	1	1	1	1	1	1	1	1	1	1	1	1	1	1	1	2	2	2	5	5	1	5	6	1	5	6	1	2	15	3	8	12
585	2	4	5	2	5	1	1	4	1	1	1	2	1	1	2		1	1	2	1	2	1	1	2	1	3	3	4	3	6	2	2	4	4	1	2	4	5	6
586	1	3	5	1	3	1	2	5	1	1	1	4	1	1	2		1	1	2	1	2	3	1	2	1	3	4	4	1	4	4	1	4	4	1	7
587	1	5	5	2	3	1	1	3	1	1	1	2	1	1	2		1	1	3	1	1	1	1	2	1	2	4	3	2	3	2	5	4	3	1	2	4	7	9	10	11
588	1	5	5	2	3	1	1	3	1	1	1	2	1	1	3		1	1	3	1	2	1	1	2	1	2	5	5	2	2	2	1	3	2	1	2	3	4	5	7		16
589	2	5	5	2	3	1	1	4	1	1	1	2	1	1	3	1	1	1	3	1	1	3	1	3	3	2	4	3	6	3	3	3	6	6	2	5	6	9	10	12	11
590	1	3	3	2	3	1	2	4	1	1	1	3	1	1	3	1	1	1	1	1	1	1	1	3	1	2	5	5	1	5	5	5	5	5	1	2	3
591	1	3	1	2	5	1	1	3	1	1	1	2	1	1	3		1	1	2	1	2	1	1	2	1	3	5	5	1	5	5	1	5	5	1	2	3	6	7	16
592	1	1	2	1	2	1	2	4	1	1	1	2	1	1	1	1	1	1	1	1	1	1	1	1	1	2	5	5	1	5	3	1	3	4	1	2	3	7
593	2	1	3	2	4	1	2	3	1	1	1	2	1	1	2		1	1	2	1	2	2	1	2	1	2	4	2	2	3	3	2	4	2	1	2	3	5	6
594	1	1	5	2	2	1	1	5	1	1	1	2	1	1	2	1	1	1	1	1	1	1	1	3	1	2	5	5	3	5	3	4	5	3	1	2	3	4	5	6	8	9	10	11	16
595	1	3	5	2	3	1	1	4	3	2	1	4	3	1	3	1	1	1	1	3	1	1	1	3	3	2	5	4	3	3	3	1	3	3	7
596	2	5	5	2	3	1	2	2	4	3	1	4	1	1	3		3	1	3	1	1	3	1	2	1	2	3	3	3	3	3	3	3	3	1	3	4	5	6	7	10	11	16
597	1	4	5	2	3	1	1	3	1	1	1	4	1	1	3		1	1	3	1	3	3	1	3	1	3	5	4	1	2	2	2	4	3	1	2	3	4	5	6	7
598	1	2	1	2	5	1	4	4	1	2	1	2	1	1	1		1	1	1	1	1	2	1	2	2	3	4	5	2	4	2	1	3	1	1	2	3
599	1	5	5	2	2	1	1	3	1	1	1	2	1	1	3		1	1	3	1	3	1	1	3	1	2	5	5	2	2	2	1	4	1	1	2	5	6	7	11
600	2	3	5	2	4	2	4	2	1	1	1	3	1	1	2	1	1	1	1	1	1	1	1	2	1	3	2	3	2	3	2	2	3	3	2	3	4	5	6	7	8	9	10	11		16
601	2	4	5	1	3	1	1	3	1	1	1	2	1	1	2		1	1	2	1	2	3	1	2	2	3	5	5	2	5	4	1	3	2	2	3	4	5	6	7
602	1	5	5	1	3	1	1	3	4	1	1	2	1	1	1		1	1	3	1	3	2	1	2	1	3	4	4	1	4	2	2	5	4	2	4	5	6	7
603	2	3	1	2	5	1	1	3	1	1	1	2	1	1	3	1	1	1	3	1	1	3	1	2	2	2	2	4	1	2	2	1	3	3	1	2	3	4	7	9	10	12	11
604	2	4	1	2	5	1	1	5	1	2	1	3	1	1	3		1	1	3	1	3	3	1	3	1	3	5	5	1	5	5	1	5	5	2	3	4	5	6	7
605	1	4	5	2	5	1	1	5	1	1	1	3	1	1	2		1	1	1	1	1	3	1	2	1	2	3	2	1	2	1	1	4	4	1	2	3	4	7	8	9	10	12	11
606	1	3	1	2	2	2	1	2	4	3	3	4	3	3	3		3	3	3	3	3	3	3	3	3	3	6	6	6	6	6	6	6	6	1
607	2	2	3	2	3	1	1	4	1	1	1	2	1	1	3	1	3	1	2	3	1	2	1	2	1	2	3	5	1	4	1	1	4	6	2	4	5	6	7	9	11
608	2	1	5	1	5	1	1	4	3	1	1	3	1	1	3		1	1	3	1	3	1	1	1	1	2	5	5	1	5	4	2	5	4	1	2	3	4	5	6	7	12	17		16
609	2	2	1	2	2	1	2	2	1	1	1	4	1	1	3		1	1	3	1	2	3	1	3	1	2	4	5	2	4	5	2	6	6	1	2	4	5	6	7	9	10	11
610	1	3	1	2	5	1	1	5	1	1	1	2	2	2	2		1	2	2	2	2	2	1	2	1	2	5	5	2	5	4	4	4	5	1	15	4
611	2	1	2	1	3	1	4	4	1	1	1	2	1	1	3		1	1	3	1	1	3	1	2	1	2	4	4	2	2	2	1	4	2	1	2	3	4	5	6	7	10	12	11
612	2	3	3	2	5	1	1	3	1	1	1	2	1	1	2		1	1	3	1	2	2	1	2	1	3	5	2	1	5	3	1	4	3	1	2	3	4	6	7	9
613	2	1	3	2	2	1	2	4	1	1	1	4	1	1	3	1	1	1	2	1	1	1	1	1	1	2	3	3	1	4	4	3	4	4	1	2	3	4	5	6	7	9	10	11		16
614	1	5	5	2	2	1	1	3	1	3	1	2	1	1	2		1	1	3	1	3	2	2	2	3	2	3	3	1	2	3	4	3	3	1	2	6	7
615	1	5	5	2	2	2	1	4	1	1	1	2	1	1	3		1	1	2	1	2	3	1	2	1	2	1	4	2	4	3	2	4	6	1	2	3	6
616	2	3	5	1	4	1	1	3	1	1	1	2	1	1	2		1	1	2	1	2	2	1	2	1	3	4	3	2	3	4	1	1	1	1	2	3	4	5	6	7
617	2	3	5	1	3	1	1	3	1	1	1	2	1	1	2		1	1	2	1	2	2	1	2	1	3	1	5	1	5	5	2	4	2	1	2	4	6	7	8
618	2	2	1	2	3	1	1	6	4	3	1	4	1	1	3		1	1	3	1	3	3	1	3	1	3	4	4	3	3	3	3	5	3	1	2	3	4	6	7
619	2	1	2	1	4	1	2	4	1	1	1	2	1	1	2	1	1	1	1	1	1	1	1	3	3	3	5	5	5	5	5	5	5	5	1	2	3	4	5	6	7	8	9
620	2	5	5	1	2	1	1	3	1	1	1	2	1	1	2		1	1	1	1	1	3	1	3	1	2	5	5	1	5	5	6	5	5	1	2	3	4	5	6	7	8	9	10	12	11		16
621	1	5	5	2	5	1	1	4	1	1	1	2	1	1	3	1	1	1	3	1	1	1	1	2	1	2	5	5	1	3	3	1	3	3	14
622	1	2	5	2	3	1	1	3	1	1	1	4	1	1	2		1	1	2	1	2	2	1	2	1	2	4	4	1	1	2	1	4	3	1	5	6	7
623	1	1	1	1	4	1	4	4	1	1	1	4	1	1	3	1	1	1	1	1	1	3	1	3	2	3	1	3	4	1	1	1	1	1	14
624	1	3	5	2	2	1	1	3	1	1	1	4	1	1	3		1	1	3	1	2	3	1	2	1	3	4	4	2	4	3	3	4	3	1	2	3	4	5	6	7	10
625	2	2	5	1	4	1	1	3	1	1	1	2	1	1	2		1	3	2	1	2	2	1	2	1	2	4	5	2	5	4	2	4	2	1	2	3	4	6	7	11
626	1	3	2	2	3	1	1	2	1	1	1	3	1	1	2	1	1	1	1	1	1	1	1	2	1	3	4	5	1	5	5	1	5	5	1	2	3	6	7	9	10	11	16
627	2	5	5	2	5	1	1	3	1	1	1	2	1	1	2		1	1	2	1	2	2	1	2	1	3	3	4	1	3	3	3	2	2	14
628	1	3	3	2	5	1	1	4	1	1	1	2	1	1	2		1	1	2	1	2	2	1	2	2	2	5	4	1	2	2	1	4	4	1	2	6	7
629	1	5	1	2	2	1	1	3	1	1	3	4	1	1	2		1	1	3	1	2	2	1	2	1	3	6	5	3	5	3	2	4	3	1	2	3	6	7
630	1	2	1	1	2	1	1	4	1	1	1	1	1	1	2		1	1	2	1	2	1	1	2	1	3	5	5	1	3	3	1	5	5	1	2	3	4	5	6	7	16
631	1	4	5	2	2	1	1	3	1	1	1	1	1	1	2		1	1	2	1	2	2	1	2	1	2	3	4	2	4	4	3	3	3	1	2	4	5	6	7
632	1	4	5	1	4	1	1	3	1	1	1	2	1	1	2		1	1	2	1	2	2	1	2	1	2	4	4	2	4	2	2	4	2	1	2	3	4	7	9	11
633	2	3	5	1	3	1	2	2	4	3	1	4	1	1	3		1	1	3	1	2	3	1	2	1	3	5	5	2	4	3	2	4	4	1	2	3	5	6	7
634	1	3	3	2	5	1	1	4	1	1	1	2	1	1	2		1	1	2	1	1	1	1	1	1	3	4	4	2	3	4	4	4	5	2	3	6	17
635	1	4	5	2	2	1	1	3	1	3	1	1	1	1	3		1	1	3	1	3	3	1	2	1	2	4	5	3	3	4	3	3	4	1	2
636	1	3	1	2	5	1	2	3	1	1	1	2	1	1	3		1	1	3	1	2	2	1	2	1	3	4	3	2	2	3	3	4	4	1	2	3	4	7	12
637	2	4	1	1	5	1	2	3	1	1	3	1	1	1	3		1	1	3	1	3	3	1	3	1	2	5	3	1	5	5	6	6	6	2	9
638	1	3	5	1	5	2	1	2	4	1	1	2	1	1	3		3	1	2	1	3	2	1	2	1	3	4	4	2	2	3	2	4	3	14
639	1	5	5	2	5	1	1	3	1	1	1	2	1	1	3		1	1	3	1	2	2	1	2	1	2	3	4	3	3	3	1	4	3	1	2	3	4	6
640	2	3	3	2	3	1	1	3	1	1	1	4	1	1	2		2	3	2	2	2	3	1	2	1	3	5	5	6	5	2	1	5	6	1	2	3	7	9
641	2	2	5	2	4	1	1	3	1	1	1	4	1	1	2		3	1	2	1	2	2	1	2	3	2	4	4	1	2	2	2	4	2	1	2	4	5	6	7
642	1	4	5	2	2	2	2	1	1	1	1	2	1	1	3		1	1	3	1	2	2	1	3	1	3	3	5	1	3	3	3	3	3	1	2	3	5	6	7
643	1	2	5	2	5	1	1	3	1	1	1	2	1	1	2		1	1	3	1	1	1	1	2	1	2	4	5	1	4	2	1	5	5	1	2	3	4	5	6	7	8	9	10	11
644	1	5	5	2	3	1	4	2	1	1	3	4	1	1	3		1	1	3	1	2	2	1	2	3	2	2	4	2	2	2	2	3	3	1	2	3	4	5	6	7	11
645	1	3	5	1	4	1	2	5	1	2	1	2	1	1	2		1	1	1	1	1	1	1	1	1	3	5	5	3	3	3	2	3	3	1	2	3	4	5	6	7	8	10	12	17	16
646	1	5	1	2	4	1	1	3	1	1	3	2	1	1	3		1	1	3	1	3	3	1	3	3	2	6	4	6	6	6	6	6	6	2	3	4	7
647	2	3	3	2	4	1	2	3	1	1	1	2	1	1	3	1	1	1	1	1	1	1	1	2	1	2	5	5	1	2	2	1	4	3	2	3	4	7	9	10	16
648	1	2	5	2	5	1	2	3	1	1	1	1	1	1	3	1	3	1	3	1	3	2	1	2	2	2	2	3	4	3	5	3	3	2	1	2	7	10
649	1	1	2	2	3	1	2	2	4	3	3	4	3	3	3		3	3	3	3	3	3	3	3	3	3	4	4	2	4	3	3	3	3	5	6	7	9	11
650	1	4	2	2	4	1	1	2	1	1	1	2	1	1	2		1	1	2	1	2	1	1	2	1	3	4	4	3	2	2	2	3	3	1	2	3	4	5	6	7
651	2	5	5	2	3	1	1	3	1	1	1	2	1	1	2		1	1	2	1	2	2	1	2	1	2	4	4	2	2	3	2	4	3	2	7
652	1	4	2	2	3	1	1	3	1	1	1	1	1	1	3	1	1	1	3	1	1	1	1	3	1	2	5	5	3	5	3	3	4	4	1	2	3	4	5	6	7	9	10	12	11	16
653	2	5	5	2	5	1	1	2	1	1	1	2	1	1	3	1	1	1	2	1	1	1	1	2	2	3	5	5	6	4	5	5	3	3	1	2	4	5	6	10	12	11	17
654	1	5	5	2	2	1	1	5	3	1	1	2	1	1	2	1	1	1	1	1	2	2	1	2	1	2	1	5	1	5	5	6	5	3	1	2	3	4	5	6	7	12	11
655	1	4	5	1	4	1	1	4	1	1	1	2	1	1	2		1	1	2	1	2	2	1	2	1	3	4	5	1	3	4	1	3	3	1	2	3	4	7
656	3	5	1	2	2	1	1	3	1	1	1	4	1	1	3		1	1	2	1	2	1	1	2	1	3	4	5	2	5	3	3	4	3	1	2	4	5	6	7	12		16
657	2	5	5	2	5	1	1	3	1	1	1	2	1	1	2		1	1	2	1	2	2	1	2	1	2	5	5	1	4	4	2	3	3	1	2	3	5	6	7	8	9	10	12	11
658	2	4	1	2	5	2	1	3	1	1	1	4	1	1	3		1	1	3	1	3	1	1	3	1	3	5	5	2	2	6	1	4	5	1	2	3	4	5	6	7	9	10	12	11
659	2	1	3	2	5	1	1	3	1	1	1	2	1	1	2		1	1	3	1	2	2	1	2	3	3	3	2	1	4	1	1	4	2	2	6
660	2	5	5	2	3	1	1	3	1	1	1	4	1	1	2		1	1	2	1	2	2	1	2	1	2	3	5	2	6	6	3	4	3	2
661	1	3	1	2	3	1	1	3	1	1	1	2	1	1	2		1	1	2	1	2	2	1	2	1	2	4	3	1	2	2	1	4	3	1	2	4	7
662	2	3	1	2	4	1	2	3	1	2	1	1	1	1	2		1	1	2	1	2	2	1	2	1	3	4	5	1	5	3	1	3	3	1	2	3	4	6	12
663	1	3	5	1	4	1	1	4	1	1	1	3	2	2	2		1	1	2	1	2	2	1	2	1	3	4	5	3	5	3	3	3	3	1	5
664	2	4	2	2	4	1	1	3	1	1	1	2	1	1	3		1	1	3	1	3	3	1	2	1	3	5	5	2	4	3	2	4	3	1	2	3	4	5	6	7	10
665	2	4	5	1	4	1	1	3	1	2	1	2	1	1	1	1	1	1	1	1	1	1	1	1	1	3	5	5	2	3	3	2	4	3	1	2	6	7	17
666	2	4	1	2	5	1	1	2	4	1	1	2	1	1	2		1	1	1	1	2	2	1	2	1	3	4	4	2	4	4	1	4	3	1	2	4	5	6	7
667	1	4	5	2	2	1	1	2	1	1	1	1	1	1	3		1	1	2	1	1	3	1	2	1	3	4	4	2	2	4	2	4	4	1	2	3	4	5	6	7	9	12	11
668	1	5	5	2	2	1	1	1	1	3	3	2	2	1	2		1	1	2	1	3	3	1	2	1	3	5	5	2	6	3	2	3	3	1	2	3	4	6	7
669	1	5	5	2	2	1	1	1	1	1	3	3	1	1	3		1	1	1	1	3	2	1	2	1	3	5	5	6	6	5	1	5	1	1	2	3	4	5	6	7
670	2	2	3	2	2	1	2	3	1	1	1	1	1	1	2		1	1	2	1	1	1	2	1	1	3	2	5	3	4	1	2	4	5	2	4
671	2	4	3	1	2	1	1	2	1	1	1	2	1	1	3		3	1	2	1	2	2	1	3	1	2	5	5	1	4	2	2	5	6	1	2	3	4	5	6	7	9
672	2	2	1	2	5	1	1	3	1	1	1	2	1	1	2		1	1	2	1	2	2	1	2	2	2	4	3	1	4	4	4	5	5	1	2	3	4	5	6	7
673	1	1	2	2	3	2	2	3	2	2	1	2	1	1	1	1	1	1	1	1	1	1	1	1	1	2	5	4	4	4	4	4	4	4	2	7	17
674	1	2	1	2	2	2	5	1	1	1	2	3	2	2	1	1	1	1	2	1	2	2	1	2	1	2	4	4	2	4	3	1	4	3	1	2	15	3	4	5	6	7	9	11
675	2	1	5	1	3	1	2	3	1	1	1	3	1	1	3		1	1	2	1	2	3	1	2	1	3	4	5	4	4	4	2	4	6	1	2	3	4	5	6	7
676	2	3	5	1	4	1	2	3	1	1	1	2	1	1	3		1	1	2	1	1	3	1	3	1	3	3	4	2	3	2	4	4	4	1	2	3
677	2	5	1	2	4	1	1	2	1	1	1	2	1	1	3		1	1	3	1	3	2	1	2	1	2	4	4	1	5	4	2	3	3	1	2	3	4	5	6	7	11
678	2	1	5	1	2	1	2	3	1	2	3	2	1	1	2		1	1	3	1	1	3	1	3	1	2	5	5	2	2	3	2	3	3	1	2	3	4	5	6	7	11
679	2	1	5	1	5	1	2	4	1	1	1	2	1	1	3		1	1	3	1	3	1	1	1	1	3	4	5	3	1	2	2	1	1	1	2	3	4	5	6	7	10	11	17		16
680	2	3	5	1	2	1	2	3	1	1	1	2	1	1	2		1	1	2	1	2	1	1	2	1	3	5	5	1	3	3	2	3	3	1	2	3	4	5	6	7	16
681	2	3	5	1	3	1	1	3	1	1	1	3	1	1	3		1	1	3	1	2	2	1	2	1	3	4	4	3	3	3	2	4	3	2	4	7	9
682	2	3	2	2	3	1	4	3	1	1	1	2	1	1	2		1	1	3	1	1	3	1	3	3	2	3	4	3	3	4	2	3	3	1	2	3	4	5	6	7	12
683	1	2	1	2	3	1	1	5	3	2	2	3	1	2	1	1	1	1	1	2	1	1	1	2	1	2	1	1	4	4	5	4	4	4	2	3	5	8	12	11
684	2	5	5	2	5	1	1	4	1	2	1	2	1	1	2		2	1	2	1	2	2	1	2	1	3	5	4	2	6	6	1	3	3	1	2	4	6	7	12
685	1	5	5	2	3	1	1	3	3	1	1	2	1	1	2		1	1	3	1	3	3	1	2	1	2	5	4	3	2	3	3	4	2	1	2	6	7	11
686	2	5	5	2	5	1	1	4	1	1	2	2	1	1	2		1	1	2	1	2	1	1	2	1	2	4	3	2	3	1	2	4	3	1	2	4	5	7
687	2	2	1	2	5	1	1	3	4	2	1	1	1	1	2		1	1	2	1	2	2	1	2	2	2	1	2	1	3	3	1	1	1	1	2	3	4	5	6	7	8	9	10	11
688	1	2	1	2	3	1	2	3	1	1	3	4	1	1	3		1	1	3	1	3	3	3	3	1	3	4	4	2	3	2	2	4	3	2	3	4	5	6
689	2	5	1	2	3	1	1	3	1	1	1	1	1	1	3	1	1	1	1	1	1	3	1	2	1	2	2	2	2	3	3	1	5	2	2	3	4	6	9	10	11
690	2	4	5	1	4	1	1	3	1	2	1	1	1	1	3		1	1	3	1	1	3	1	2	1	3	4	4	2	4	3	2	6	6	2	5	6	7	9	10	11
691	1	5	5	2	2	1	1	3	1	1	1	2	1	1	3		1	1	3	1	2	3	1	3	1	3	5	5	1	3	4	1	4	3	1	2	3	4	5	6	7	11
692	1	5	2	2	4	1	1	5	1	1	1	2	1	1	2		1	1	2	1	1	2	1	2	1	3	4	5	2	6	6	6	3	3	1	7
693	1	4	3	2	4	1	1	3	1	1	1	1	1	1	2		1	1	2	1	2	2	1	2	1	2	3	4	3	4	2	2	5	3	2	3	6	7	11
694	2	5	5	2	2	2	1	4	1	2	1	2	1	1	3		1	1	3	1	3	3	1	3	1	3	4	5	1	3	6	6	3	6	1	2	4	5	6	7
695	2	3	3	2	5	1	1	4	1	1	1	2	1	3	2		1	1	2	1	2	2	1	2	2	2	5	4	1	3	2	1	2	2	1	2	6	7
696	1	1	4	1	2	1	2	4	1	1	1	2	1	1	3		1	2	3	1	3	3	1	3	1	3	4	6	3	3	5	5	3	2	1	2
697	1	3	2	1	2	1	1	5	1	1	1	3	1	1	2	1	1	1	3	1	1	1	1	2	2	2	4	5	1	5	5	3	6	6	1	2	3	4	5	6	7	9	10	11	16
698	2	3	5	2	4	1	1	4	1	1	1	3	1	1	2	1	1	1	1	1	1	1	1	2	2	3	4	5	2	5	5	3	3	2	1	2	15	3	4	5	6	7	8	9	10	16
699	1	1	2	2	2	1	1	2	1	1	1	4	1	1	2		1	1	2	1	2	2	1	2	2	2	5	5	2	3	2	5	4	2	1	2	3	4	5	6	7
700	2	5	1	2	5	1	1	3	1	1	1	2	1	1	3		3	1	3	1	1	3	1	3	1	3	4	4	3	2	2	2	3	2	1	2	9	10	11
701	2	5	2	2	4	1	1	5	1	1	1	2	1	1	2		1	1	1	1	1	1	1	2	1	1	5	4	2	3	2	1	5	4	1	2	3	4	5	6	7	8	9	10	12	11	16
702	1	3	1	2	2	1	1	5	1	1	1	2	1	1	2		1	1	2	1	2	2	1	2	1	3	5	5	1	5	5	4	5	4	2	3	4	6
703	1	4	5	2	2	1	1	4	1	1	1	2	1	2	3		1	1	2	1	2	3	1	2	1	2	3	4	2	3	2	2	4	3	1	2	3	5	6	7	10	11
704	2	5	5	2	5	1	1	4	1	1	1	2	1	1	2		1	1	2	1	1	2	1	2	1	3	4	5	2	3	3	3	4	4	1	2	3	4	5	7	9	10	11
705	1	2	4	2	4	1	2	3	1	1	1	4	1	1	2	1	1	1	1	1	1	1	1	2	1	2	5	4	2	4	3	2	4	3	1	2	3	4	5	6	7	8	10	11
706	1	3	3	2	3	1	1	2	4	1	1	4	1	1	3		1	1	3	1	3	3	1	3	1	3	6	6	6	6	6	6	5	6	2	3	6	7
707	1	5	5	2	5	1	1	2	1	2	1	2	1	1	2		1	1	2	1	2	3	1	2	3	3	4	3	2	4	3	2	2	3	1	2	5	7
708	1	1	5	2	2	1	5	4	1	1	1	2	1	1	2		1	1	2	1	2	1	1	2	1	2	5	5	3	3	3	4	5	3	1	2	3	4	5	6	7	8	11	16
709	1	4	1	2	4	1	1	4	1	1	3	2	1	1	2		1	1	2	2	2	2	1	2	1	3	4	5	1	3	3	1	3	4	14
710	2	3	3	2	5	1	1	4	1	1	1	2	1	1	2		1	1	2	1	3	2	1	2	2	3	5	4	2	4	4	2	3	3	1	2	6	7
711	2	5	3	2	4	1	1	3	1	1	1	2	1	1	2		1	1	2	1	2	2	1	2	1	3	4	5	1	4	1	3	4	3	1	2	3	4	5	6	7
712	2	5	5	2	2	1	1	3	4	3	1	2	1	1	3		1	1	3	1	1	3	1	3	1	3	4	5	2	4	4	2	2	2	1	2	3	4	5	6	7	11
713	1	5	1	2	3	2	5	6	4	3	3	4	3	3	3		3	3	3	3	3	3	1	3	3	3	6	4	1	6	6	6	6	6	14
714	2	2	5	2	4	1	2	4	1	1	1	2	1	1	2	1	1	1	2	1	1	1	1	2	1	2	4	5	2	3	3	1	4	3	2	3	4	5	6	7	9	10	11
715	1	2	5	2	3	1	1	3	1	1	1	2	1	1	2		3	1	3	1	3	3	1	3	1	3	4	4	2	6	6	6	2	6	12	11
716	2	5	5	2	3	1	1	5	3	3	3	2	1	1	3		1	3	2	1	2	2	1	2	1	2	5	5	1	6	3	6	4	6	1	2	3	4	5	6	7
717	1	3	1	1	5	1	1	4	1	1	1	1	1	1	3		1	1	1	1	1	3	1	3	1	3	1	4	1	4	2	1	4	5	1	2	15	3	4	5	6	7	8	10	12	11
718	2	5	5	2	2	1	1	2	1	1	1	4	1	1	3		1	1	3	1	3	3	1	2	3	3	5	5	1	3	3	1	3	3	1	2	3	4	5	6	7
[truncated: 42 more columns]
